# Supplementary material for: Profiling the 3D interaction between germ cell tumors and microenvironmental cells at the transcriptome and secretome level
Source: Mol Oncol. 2022 Jul 26;16(17):3107–27. doi: 10.1002/1878-0261.13282 (PMC9441004; doi:10.1002/1878-0261.13282)
Supplement: Supplementary file 4 — Table S3. Analyzed secretome and transcriptome data to evaluate the cross talk between GCT cells and microenvironmental components. [file MOL2-16-3107-s004.xlsx]

## Sheet: A - TCam-2
Protein identification																		Annotation UniProt / OutCyte														Statistical analysis (SAM/T-Test)						Descriptive statistics									LFQ intensity (normalized)
Protein IDs	Protein names	Gene names	Peptides	Razor + unique peptides	Unique peptides	Sequence coverage [%]	Mol. weight [kDa]	Q-value	Score	Intensity	MS/MS count	Potential contaminant	GOMF name	GOBP slim name	GOCC slim name	KEGG name	SMART name	SP+	TM	extracellular annotation1	extracellular annotation2	KDEL	SP+ no TM no KDEL	SP+ TM	SP+ KDEL	Outcyte_prediction	classes-OutCyte	OutCyte_score	NC-OutCyte	SP-OutCyte	TM-OutCyte	min 3 valid values in at least one group	Significant S_L	-Log p-value S_L	q-value S_L	Difference S_L	Test statistic S_L	Mean	Mean L	Mean S	Standard deviation	Standard deviation L	Standard deviation S	Valid values	Valid values L	Valid values S	L1	L2	L3
Q5H9A7;P01033;H0Y789;Q5H9B5;Q5H9B4	Metalloproteinase inhibitor 1	TIMP1	9	9	9	85.3	16.057	0	231.51	6036300000	178		binding;cation binding;cytokine activity;endopeptidase inhibitor activity;endopeptidase regulator activity;enzyme binding;enzyme inhibitor activity;enzyme regulator activity;ion binding;metal ion binding;metalloendopeptidase inhibitor activity;metalloenzyme inhibitor activity;metalloenzyme regulator activity;peptidase inhibitor activity;peptidase regulator activity;protease binding;protein bindin…	aging;biological regulation;cell activation;cellular component disassembly;cellular component organization;cellular process;coagulation;developmental process;establishment of localization;exocytosis;extracellular matrix organization;extracellular structure organization;multicellular organismal process;regulation of body fluid levels;response to chemical stimulus;response to endogenous stimulus;re…	cell part;extracellular matrix;extracellular organelle;extracellular region;extracellular space;organelle;proteinaceous extracellular matrix;vesicle		NTR	+		+	+		+			UPS	Intracellular	0.5712	0.7933	0.0147	0.192	+	+	6.83167	0	9.19206	10.0449	1926370000	NaN	1926370000	138356000	NaN	138356000	3	0	3	NaN	NaN	NaN
P09486;F5GY03;E5RK62;F5H4E2	SPARC	SPARC	17	17	17	63	34.632	0	323.31	39007000000	443		binding;calcium ion binding;cation binding;collagen binding;extracellular matrix binding;ion binding;metal ion binding;protein binding	anatomical structure development;biological regulation;cell activation;cellular component organization;cellular membrane organization;cellular process;coagulation;developmental process;endocytosis;establishment of localization;exocytosis;extracellular matrix organization;extracellular structure organization;membrane invagination;membrane organization;multicellular organismal process;regulation of…	cell part;cell surface;cytoplasm;cytoplasmic membrane-bounded vesicle;extracellular matrix;extracellular region;extracellular space;intracellular membrane-bounded organelle;intracellular organelle;membrane;organelle;proteinaceous extracellular matrix;vesicle		FOLN;KAZAL	+		+	+		+			Signal-peptide	Signal-peptide	0.9958	0.0032	0.9958	0.001	+	+	4.6456	0	11.5181	8.79812	9502090000	8379800	12666700000	6554550000	NaN	2087150000	4	1	3	8379800	NaN	NaN
A0A3B3ISJ1;A0A0S2Z4L3;P07225;G5E9F8;A0A3B3IRK9;A0A3B3IUA6;C9K0R0	Vitamin K-dependent protein S	PROS1	28	28	27	48	73.757	0	323.31	2809200000	163		binding;calcium ion binding;cation binding;endopeptidase inhibitor activity;endopeptidase regulator activity;enzyme inhibitor activity;enzyme regulator activity;ion binding;metal ion binding;peptidase inhibitor activity;peptidase regulator activity	biological regulation;cell activation;cell motility;cellular component movement;cellular metabolic process;cellular process;coagulation;establishment of localization;exocytosis;immune system process;locomotion;macromolecule metabolic process;macromolecule modification;metabolic process;multicellular organismal process;peptidyl-amino acid modification;primary metabolic process;protein metabolic pr…	cell part;extracellular organelle;extracellular region;extracellular space;membrane;organelle;plasma membrane;vesicle	Complement and coagulation cascades	EGF;EGF_CA;GLA;LamG	+		+	+		+			Intracellular	Intracellular	0.5799	0.8907	0	0.1093	+	+	5.47367	0	8.74655	8.41367	917337000	NaN	917337000	35945300	NaN	35945300	3	0	3	NaN	NaN	NaN
Q12805;Q580Q6;C9JQX7;C9J4J8;C9JPZ9;C9JUM4	EGF-containing fibulin-like extracellular matrix protein 1	EFEMP1	33	33	8	62.3	54.64	0	323.31	36041000000	619		binding;calcium ion binding;catalytic activity;cation binding;epidermal growth factor receptor binding;epidermal growth factor-activated receptor activity;growth factor receptor binding;ion binding;kinase activity;metal ion binding;molecular transducer activity;phosphotransferase activity, alcohol group as acceptor;protein binding;protein kinase activity;protein tyrosine kinase activity;receptor …	biological regulation;cellular component organization;cellular metabolic process;cellular process;extracellular matrix organization;extracellular structure organization;macromolecule metabolic process;macromolecule modification;metabolic process;multicellular organismal process;neurological system process;peptidyl-amino acid modification;phosphorus metabolic process;primary metabolic process;prot…	extracellular matrix;extracellular organelle;extracellular region;extracellular space;organelle;proteinaceous extracellular matrix;vesicle		EGF_CA	+		+	+		+			Signal-peptide	Signal-peptide	0.9939	0.0009	0.9939	0.0053	+	+	4.41318	0	11.1664	8.18149	8666620000	10480000	11552000000	5885650000	NaN	1417340000	4	1	3	10480000	NaN	NaN
P12429;D6RA82;D6RFG5;D6RCA8;D6RAZ8;D6RFJ9	Annexin A3;Annexin	ANXA3	26	26	26	71.5	36.375	0	305.17	3379100000	128		binding;calcium ion binding;calcium-dependent phospholipid binding;calcium-dependent protein binding;cation binding;enzyme inhibitor activity;enzyme regulator activity;ion binding;lipase inhibitor activity;lipid binding;metal ion binding;phospholipase A2 inhibitor activity;phospholipase inhibitor activity;phospholipid binding;protein binding	biological regulation;cell activation;cellular component organization;cellular membrane organization;cellular process;endocytosis;establishment of localization;exocytosis;immune system process;membrane invagination;membrane organization;multi-organism process;response to biotic stimulus;response to stimulus;response to stress;secretion;transport;vesicle-mediated transport	cell part;cytoplasm;cytoplasmic membrane-bounded vesicle;extracellular organelle;intracellular membrane-bounded organelle;intracellular organelle;membrane;organelle;plasma membrane;vesicle		ANX			+						UPS	Intracellular	0.5508	0.9504	0	0.0496	+	+	5.48699	0	8.03549	7.89027	1102070000	NaN	1102070000	109974000	NaN	109974000	3	0	3	NaN	NaN	NaN
A0A0A0MQU6;Q9H2E6;H0Y8V9;D6RAG9;D6RCR0;H0YMA6;H0YMV0;Q8NFY4	Semaphorin-6A	SEMA6A	27	27	27	32.3	116.31	0	323.31	3857200000	215		molecular transducer activity;receptor activity;signal transducer activity;signaling receptor activity;transmembrane signaling receptor activity	anatomical structure development;anatomical structure morphogenesis;biological regulation;cell death;cell motility;cellular component movement;cellular component organization;cellular localization;cellular process;cytoskeleton organization;death;developmental process;localization;locomotion;multicellular organismal development;multicellular organismal process;organelle localization;organelle orga…	cell part;cell projection;cytoplasm;membrane;neuron projection;plasma membrane	Axon guidance	PSI;Sema	+	+	+	+			+		Signal-peptide	Signal-peptide	0.9475	0.0018	0.9475	0.0507	+	+	5.311	0	8.24777	7.86893	1243930000	NaN	1243930000	49742900	NaN	49742900	3	0	3	NaN	NaN	NaN
Q01469;I6L8B7;A8MUU1	Fatty acid-binding protein, epidermal	FABP5	14	14	14	77.8	15.164	0	252.66	1975000000	108		binding;carboxylic acid binding;fatty acid binding;lipid binding;monocarboxylic acid binding;transporter activity	alcohol metabolic process;amine metabolic process;anatomical structure development;biosynthetic process;carbohydrate metabolic process;carbohydrate transport;catabolic process;cellular lipid metabolic process;cellular metabolic process;cellular nitrogen compound metabolic process;cellular process;developmental process;establishment of localization;glycerol ether metabolic process;lipid metabolic …	cell part;cytoplasm;cytosol;extracellular organelle;nucleoplasm;organelle;vesicle	PPAR signaling pathway				+						UPS	Intracellular	0.6344	0.8692	0.008	0.1227	+	+	5.09262	0	7.5745	7.15571	632060000	NaN	632060000	173702000	NaN	173702000	3	0	3	NaN	NaN	NaN
Q08174;D6RAX3;D6RBG2;H0Y9F5	Protocadherin-1	PCDH1	28	28	28	30.5	114.74	0	323.31	7172500000	256		binding;calcium ion binding;cation binding;ion binding;metal ion binding	anatomical structure development;biological adhesion;cell adhesion;cell communication;cell-cell signaling;cellular process;developmental process;signaling	cell part;membrane;plasma membrane		CA	+	+					+		Signal-peptide	Signal-peptide	0.7664	0.0004	0.7664	0.2332	+	+	4.14821	0	9.8402	7.12719	2350570000	NaN	2350570000	401033000	NaN	401033000	3	0	3	NaN	NaN	NaN
Q14393	Growth arrest-specific protein 6	GAS6	28	28	28	58.1	74.925	0	323.31	1514300000	133		binding;binding, bridging;calcium channel activity;calcium ion binding;caspase inhibitor activity;caspase regulator activity;cation binding;cation channel activity;cation transmembrane transporter activity;channel activity;cysteine-type endopeptidase inhibitor activity;endopeptidase inhibitor activity;endopeptidase regulator activity;enzyme activator activity;enzyme inhibitor activity;enzyme regu…	anatomical structure morphogenesis;biological adhesion;biological regulation;cell activation;cell adhesion;cell communication;cell differentiation;cell motility;cell proliferation;cellular component assembly;cellular component movement;cellular component organization;cellular homeostasis;cellular membrane organization;cellular metabolic process;cellular process;coagulation;cytokine production;dev…	cell part;cytoplasm;extracellular organelle;extracellular region;extracellular space;organelle;vesicle		EGF;EGF_CA;GLA;LamG	+		+	+		+			Signal-peptide	Signal-peptide	0.7666	0.0801	0.7666	0.1533	+	+	5.50739	0	6.98834	7.07523	481033000	NaN	481033000	50187000	NaN	50187000	3	0	3	NaN	NaN	NaN
P10915;D6RBS1;D6RG04;D6RBX9;D6RC59;D6RAK7	Hyaluronan and proteoglycan link protein 1	HAPLN1	19	19	12	76.6	40.165	0	323.31	3782800000	155		binding;carbohydrate binding;extracellular matrix structural constituent;glycosaminoglycan binding;hyaluronic acid binding;pattern binding;polysaccharide binding;structural molecule activity	anatomical structure development;biological adhesion;cell adhesion;cellular component organization;cellular process;developmental process;extracellular matrix organization;extracellular structure organization	extracellular matrix;extracellular region;proteinaceous extracellular matrix		IG;IGv;LINK	+		+			+			Signal-peptide	Signal-peptide	0.9893	0.0058	0.9893	0.0049	+	+	4.50561	0	8.09473	6.81331	1241270000	NaN	1241270000	35859700	NaN	35859700	3	0	3	NaN	NaN	NaN
P09104;F5H0C8;F5H1C3;U3KQP4;E5RI09;E5RG95;K7EPM1;K7EKN2;U3KQQ1	Gamma-enolase;Enolase	ENO2	35	30	28	85.9	47.268	0	323.31	8888300000	329		binding;carbon-oxygen lyase activity;catalytic activity;cation binding;hydro-lyase activity;ion binding;lyase activity;magnesium ion binding;metal ion binding;phosphopyruvate hydratase activity	alcohol metabolic process;biosynthetic process;carbohydrate metabolic process;catabolic process;cellular metabolic process;cellular process;generation of precursor metabolites and energy;metabolic process;primary metabolic process;small molecule metabolic process	cell part;cytosol;extracellular organelle;extracellular space;macromolecular complex;membrane;organelle;photoreceptor inner segment;plasma membrane;protein complex;vesicle	Glycolysis / Gluconeogenesis;Methane metabolism;RNA degradation				+	+					Intracellular	Intracellular	0.5205	0.95	0	0.05	+	+	4.01848	0	9.5621	6.78855	2705130000	NaN	2705130000	589174000	NaN	589174000	3	0	3	NaN	NaN	NaN
Q02809;Q5JXB7	Procollagen-lysine,2-oxoglutarate 5-dioxygenase 1	PLOD1	43	43	35	74.8	83.549	0	323.31	13409000000	503		binding;carboxylic acid binding;catalytic activity;cation binding;identical protein binding;ion binding;iron ion binding;L-ascorbic acid binding;metal ion binding;oxidoreductase activity;oxidoreductase activity, acting on paired donors, with incorporation or reduction of molecular oxygen;oxidoreductase activity, acting on paired donors, with incorporation or reduction of molecular oxygen, 2-oxogl…	amine metabolic process;anatomical structure development;biosynthetic process;cellular amino acid metabolic process;cellular component organization;cellular ketone metabolic process;cellular metabolic process;cellular nitrogen compound metabolic process;cellular process;developmental process;extracellular matrix organization;extracellular structure organization;macromolecule metabolic process;mac…	cell part;extracellular organelle;membrane;organelle;vesicle	Lysine degradation	P4Hc	+		+			+			Signal-peptide	Signal-peptide	0.9991	0.0001	0.9991	0.0009	+	+	5.01087	0	6.88024	6.57647	2141260000	36523000	4246000000	2343660000	8949480	664827000	6	3	3	37169000	45132000	27268000
O43505	Beta-1,4-glucuronyltransferase 1	B4GAT1	15	15	15	56.1	47.119	0	97.011	704930000	78		acetylglucosaminyltransferase activity;binding;catalytic activity;cation binding;glucuronosyltransferase activity;ion binding;metal ion binding;N-acetyllactosaminide beta-1,3-N-acetylglucosaminyltransferase activity;transferase activity;transferase activity, transferring glycosyl groups;transferase activity, transferring hexosyl groups;UDP-glycosyltransferase activity	amine metabolic process;biosynthetic process;carbohydrate metabolic process;cellular metabolic process;cellular process;locomotion;macromolecule metabolic process;macromolecule modification;metabolic process;nitrogen compound metabolic process;polysaccharide metabolic process;primary metabolic process;protein glycosylation;protein metabolic process;protein modification process;response to chemica…	cell part;extracellular organelle;Golgi apparatus;intracellular membrane-bounded organelle;intracellular organelle;membrane;organelle;vesicle	Glycosaminoglycan biosynthesis - keratan sulfate;Glycosphingolipid biosynthesis - lacto and neolacto series			+	+						Transmembrane	Transmembrane	0.8792	0.0001	0.1206	0.8792	+	+	4.91095	0	6.91759	6.5122	228380000	NaN	228380000	66439400	NaN	66439400	3	0	3	NaN	NaN	NaN
P49593;A8MX49;B5MCT7;C9J2F3;C9JL74	Protein phosphatase 1F	PPM1F	19	19	19	66.1	49.83	0	323.31	1835600000	131		binding;calcium-dependent protein serine/threonine phosphatase activity;calmodulin-dependent protein phosphatase activity;catalytic activity;cation binding;hydrolase activity;hydrolase activity, acting on ester bonds;ion binding;metal ion binding;phosphatase activity;phosphoprotein phosphatase activity;phosphoric ester hydrolase activity;protein serine/threonine phosphatase activity	biological regulation;cellular component organization;cellular metabolic process;cellular process;chromatin modification;chromatin organization;chromosome organization;histone modification;macromolecule metabolic process;macromolecule modification;metabolic process;organelle organization;phosphorus metabolic process;primary metabolic process;protein dephosphorylation;protein metabolic process;pro…	cell part;cytosol;macromolecular complex;protein complex		PP2C_SIG;PP2Cc									Intracellular	Intracellular	0.853	0.9645	0.0006	0.0348	+	+	4.51458	0	7.43636	6.44028	589163000	NaN	589163000	168412000	NaN	168412000	3	0	3	NaN	NaN	NaN
A0A0A0MSA9;A0A0C4DG49;P15151	Poliovirus receptor	PVR	7	7	7	26	42.882	0	204.22	2225400000	46		binding;cell adhesion molecule binding;protein binding;receptor activity	biological adhesion;biological regulation;cell adhesion;cell junction organization;cellular component assembly;cellular component organization;cellular process;viral reproduction	cell part;cell surface;cytoplasm;extracellular organelle;extracellular space;membrane;organelle;plasma membrane;vesicle	Cell adhesion molecules (CAMs)	IG;IGv	+	+	+	+			+		Signal-peptide	Signal-peptide	0.9552	0.0003	0.9552	0.0445	+	+	4.51075	0	7.42964	6.43186	719483000	NaN	719483000	50390900	NaN	50390900	3	0	3	NaN	NaN	NaN
A0A1C7CYX9;Q16555;E5RFU4;D6RF19	Dihydropyrimidinase-related protein 2	DPYSL2	31	31	27	59.4	73.502	0	323.31	7020300000	333		catalytic activity;dihydropyrimidinase activity;hydrolase activity;hydrolase activity, acting on carbon-nitrogen (but not peptide) bonds;hydrolase activity, acting on carbon-nitrogen (but not peptide) bonds, in cyclic amides	anatomical structure development;biological regulation;cellular component assembly;cellular component organization;cellular membrane organization;cellular metabolic process;cellular nitrogen compound metabolic process;cellular process;cytoskeleton organization;developmental process;endocytosis;establishment of localization;locomotion;membrane invagination;membrane organization;metabolic process;n…	cell body;cell part;cell projection;cytoskeleton;cytosol;extracellular organelle;intracellular membrane-bounded organelle;intracellular non-membrane-bounded organelle;intracellular organelle;macromolecular complex;membrane;mitochondrion;neuron projection;neuronal cell body;organelle;protein complex;site of polarized growth;vesicle	Axon guidance				+						Intracellular	Intracellular	0.7162	0.9786	0.0004	0.021	+	+	3.97836	0	8.75975	6.39069	1123360000	5321630	2241400000	1353280000	2560560	910162000	6	3	3	2747400	7868300	5349200
P09871;F8WCZ6;A0A087X232;H0Y5D1;F5H7T4;B5MCV4	Complement C1s subcomponent;Complement C1s subcomponent heavy chain;Complement C1s subcomponent light chain	C1S	24	24	24	48.8	76.684	0	323.31	1034200000	122		binding;calcium ion binding;catalytic activity;cation binding;endopeptidase activity;hydrolase activity;identical protein binding;ion binding;metal ion binding;peptidase activity;peptidase activity, acting on L-amino acid peptides;protein binding;serine hydrolase activity;serine-type endopeptidase activity;serine-type peptidase activity	biological regulation;immune system process;macromolecule metabolic process;metabolic process;primary metabolic process;protein metabolic process;response to stimulus;response to stress	extracellular organelle;extracellular region;organelle;vesicle	Complement and coagulation cascades;Staphylococcus aureus infection;Systemic lupus erythematosus	CCP;CUB;EGF;EGF_CA;Tryp_SPc	+		+	+		+			Signal-peptide	Signal-peptide	0.9264	0.0105	0.9264	0.0631	+	+	5.85393	0	5.93162	6.37488	339243000	NaN	339243000	47505300	NaN	47505300	3	0	3	NaN	NaN	NaN
Q12841;C9J5G4;H7C4W4	Follistatin-related protein 1	FSTL1	24	24	24	69.8	34.985	0	323.31	7926300000	185		binding;calcium ion binding;carbohydrate binding;cation binding;glycosaminoglycan binding;heparin binding;ion binding;metal ion binding;pattern binding;polysaccharide binding	biological regulation;cellular process;response to external stimulus;response to extracellular stimulus;response to starvation;response to stimulus;response to stress;signal transduction	extracellular organelle;extracellular region;extracellular space;organelle;vesicle		EFh;FOLN;KAZAL	+		+	+		+			Signal-peptide	Signal-peptide	0.9835	0.0002	0.9835	0.0163	+	+	3.76435	0	9.58966	6.35884	2622530000	NaN	2622530000	361406000	NaN	361406000	3	0	3	NaN	NaN	NaN
O75223;B8ZZK2;M0QZK8;H7BZK5;A0A0B4J1Y4	Gamma-glutamylcyclotransferase	GGCT	15	15	15	83	21.007	0	219.51	1208500000	68		binding;catalytic activity;gamma-glutamylcyclotransferase activity;identical protein binding;protein binding;protein dimerization activity;protein homodimerization activity;transferase activity;transferase activity, transferring acyl groups;transferase activity, transferring amino-acyl groups	amine metabolic process;biosynthetic process;cellular amino acid metabolic process;cellular component organization;cellular ketone metabolic process;cellular metabolic process;cellular nitrogen compound metabolic process;cellular process;metabolic process;mitochondrion organization;nitrogen compound metabolic process;organelle organization;organic acid metabolic process;peptide metabolic process;…	cell part;cytosol;extracellular organelle;organelle;vesicle	Glutathione metabolism				+						UPS	Intracellular	0.6323	0.9013	0.0001	0.0987	+	+	4.57069	0	6.99177	6.22717	401580000	NaN	401580000	114063000	NaN	114063000	3	0	3	NaN	NaN	NaN
Q6PCB0;J3QLP3;J3QRR0	von Willebrand factor A domain-containing protein 1	VWA1	16	16	16	53.5	46.804	0	105.16	1041000000	92			behavior;cellular component organization;cellular process;extracellular matrix organization;extracellular structure organization;multicellular organismal process;response to stimulus;response to stress	extracellular matrix;extracellular organelle;extracellular space;organelle;proteinaceous extracellular matrix;vesicle		FN3;VWA	+		+	+		+			Signal-peptide	Signal-peptide	0.9082	0.0183	0.9082	0.0735	+	+	5.26463	0	5.96524	6.06013	333843000	NaN	333843000	42984000	NaN	42984000	3	0	3	NaN	NaN	NaN
Q99574;H7C5T9;C9JDY5;C9JQU8	Neuroserpin	SERPINI1	10	10	10	32.9	46.426	0	68	470820000	70		endopeptidase inhibitor activity;endopeptidase regulator activity;enzyme inhibitor activity;enzyme regulator activity;peptidase inhibitor activity;peptidase regulator activity;serine-type endopeptidase inhibitor activity	anatomical structure development;biological regulation;developmental process	extracellular organelle;extracellular space;organelle;vesicle		SERPIN	+		+	+		+			Signal-peptide	Signal-peptide	0.9915	0.0053	0.9915	0.0031	+	+	5.67749	0	5.6804	6.05377	151317000	NaN	151317000	16853300	NaN	16853300	3	0	3	NaN	NaN	NaN
P00918;E5RID5;E5RK37	Carbonic anhydrase 2	CA2	20	20	20	84.6	29.246	0	323.31	20543000000	212		arylesterase activity;binding;carbonate dehydratase activity;carbon-oxygen lyase activity;carboxylic ester hydrolase activity;catalytic activity;cation binding;hydrolase activity;hydrolase activity, acting on ester bonds;hydro-lyase activity;ion binding;lyase activity;metal ion binding;transition metal ion binding;zinc ion binding	anatomical structure development;anatomical structure morphogenesis;biological regulation;cellular homeostasis;cellular ion homeostasis;cellular metabolic process;cellular process;developmental process;establishment of localization;homeostatic process;ion transport;metabolic process;one-carbon metabolic process;regulation of transport;response to abiotic stimulus;response to chemical stimulus;res…	apical part of cell;cell part;cell projection;cytoplasm;cytosol;extracellular organelle;extracellular space;membrane;microvillus;neuron projection;organelle;plasma membrane;vesicle	Nitrogen metabolism	Carb_anhydrase			+						UPS	Intracellular	0.6367	0.7899	0.0003	0.2097	+	+	5.00656	0	6.16837	6.0399	3382390000	92509600	6672270000	3695580000	16745200	1293470000	6	3	3	84250000	111780000	81499000
Q92626;H7C1W1;H7C300;H7C3W2	Peroxidasin homolog	PXDN	40	40	31	40.9	165.27	0	323.31	1565200000	178		antioxidant activity;binding;catalytic activity;cation binding;cytokine receptor binding;extracellular matrix structural constituent;heme binding;interleukin-1 receptor antagonist activity;ion binding;iron ion binding;metal ion binding;oxidoreductase activity;oxidoreductase activity, acting on peroxide as acceptor;peroxidase activity;protein binding;receptor antagonist activity;receptor binding;r…	biological regulation;catabolic process;cellular component organization;cellular metabolic process;cellular process;extracellular matrix organization;extracellular structure organization;immune system process;metabolic process;response to chemical stimulus;response to oxidative stress;response to stimulus;response to stress	cell part;endoplasmic reticulum;extracellular matrix;extracellular organelle;extracellular space;intracellular membrane-bounded organelle;intracellular organelle;organelle;proteinaceous extracellular matrix;vesicle		IGc2;LRR_TYP;LRRCT;LRRNT;VWC	+		+	+		+			Signal-peptide	Signal-peptide	0.814	0.0026	0.814	0.1834	+	+	4.16749	0	7.25716	5.9317	512147000	NaN	512147000	174479000	NaN	174479000	3	0	3	NaN	NaN	NaN
Q13308;Q86X91;F8WDG7;C9J9E8;H7C5L0;H0Y8F1;C9JQR6	Inactive tyrosine-protein kinase 7	PTK7	32	32	32	38.4	118.39	0	323.31	4313100000	269		adenyl nucleotide binding;adenyl ribonucleotide binding;ATP binding;binding;catalytic activity;kinase activity;nucleotide binding;phosphotransferase activity, alcohol group as acceptor;protein kinase activity;protein serine/threonine kinase activity;protein tyrosine kinase activity;purine nucleotide binding;purine ribonucleoside triphosphate binding;purine ribonucleotide binding;ribonucleotide bi…	anatomical structure development;anatomical structure formation involved in morphogenesis;anatomical structure morphogenesis;biological adhesion;biological regulation;cell adhesion;cell communication;cell differentiation;cell motility;cellular component movement;cellular component organization;cellular process;cytoskeleton organization;developmental process;establishment or maintenance of cell po…	cell part		IG;IGc2;TyrKc	+	+					+		Signal-peptide	Signal-peptide	0.7536	0.0363	0.7536	0.2101	+	+	3.70346	0	8.4943	5.85811	1381070000	NaN	1381070000	246154000	NaN	246154000	3	0	3	NaN	NaN	NaN
O94985;Q5SR54;A0A3B3ITY6	Calsyntenin-1;Soluble Alc-alpha;CTF1-alpha	CLSTN1	20	20	20	31.2	109.79	0	296.83	1178800000	95		beta-amyloid binding;binding;calcium ion binding;cation binding;cytoskeletal protein binding;ion binding;kinesin binding;metal ion binding;protein binding;X11-like protein binding	biological adhesion;cell adhesion;cellular process	cell part;cell projection;extracellular organelle;intracellular membrane-bounded organelle;intracellular organelle;membrane;nucleus;organelle;vesicle		CA	+	+	+				+		Signal-peptide	Signal-peptide	0.627	0.1596	0.627	0.2133	+	+	4.32566	0	6.65778	5.76763	391233000	NaN	391233000	126382000	NaN	126382000	3	0	3	NaN	NaN	NaN
Q8NBJ4;F8WAT9;C9JYM4;C9J941	Golgi membrane protein 1	GOLM1	14	14	14	39.9	45.333	0	229.54	735350000	45			biological regulation;cellular component organization;cellular process;nucleus organization;organelle organization	cell part;extracellular organelle;extracellular space;Golgi apparatus;intracellular membrane-bounded organelle;intracellular organelle;organelle;vesicle				+	+	+					Transmembrane	Transmembrane	0.995	0.0018	0.0033	0.995	+	+	4.32765	0	6.53845	5.69758	237423000	NaN	237423000	38681000	NaN	38681000	3	0	3	NaN	NaN	NaN
O75874;C9J4N6;C9JLU6;C9JJE5	Isocitrate dehydrogenase [NADP] cytoplasmic	IDH1	36	36	35	81.4	46.659	0	323.31	25062000000	815		binding;catalytic activity;cation binding;coenzyme binding;cofactor binding;identical protein binding;ion binding;isocitrate dehydrogenase (NADP+) activity;isocitrate dehydrogenase activity;magnesium ion binding;metal ion binding;NAD binding;NADP binding;nucleotide binding;oxidoreductase activity;oxidoreductase activity, acting on CH-OH group of donors;oxidoreductase activity, acting on the CH-OH…	amine metabolic process;anatomical structure development;carbohydrate metabolic process;catabolic process;cellular aldehyde metabolic process;cellular amino acid metabolic process;cellular ketone metabolic process;cellular lipid metabolic process;cellular metabolic process;cellular nitrogen compound metabolic process;cellular process;cofactor metabolic process;developmental process;heterocycle me…	cell part;cytoplasm;cytosol;extracellular organelle;intracellular membrane-bounded organelle;intracellular organelle;microbody;mitochondrion;organelle;peroxisome;vesicle	Carbon fixation pathways in prokaryotes;Citrate cycle (TCA cycle);Glutathione metabolism;Peroxisome				+						UPS	Intracellular	0.5238	0.9481	0	0.0518	+	+	4.43362	0	6.21115	5.59322	3853550000	101772000	7605330000	4312220000	22640900	2063950000	6	3	3	108330000	120410000	76576000
O43847;G3V1R5;H0Y5G9;F5H7V1	Nardilysin	NRD1	28	28	28	32.7	131.7	0	289.16	836370000	94		binding;catalytic activity;cation binding;endopeptidase activity;epidermal growth factor binding;growth factor binding;hormone binding;hydrolase activity;ion binding;metal ion binding;metalloendopeptidase activity;metallopeptidase activity;peptidase activity;peptidase activity, acting on L-amino acid peptides;protein binding	biological regulation;cell motility;cell proliferation;cellular component movement;cellular component organization;cellular process;locomotion;macromolecule metabolic process;metabolic process;primary metabolic process;protein metabolic process;proteolysis	cell part;cell surface;cytosol			+					+			UPS	Intracellular	0.5063	0.9642	0.0003	0.0355	+	+	4.20119	0	6.46078	5.52363	139395000	3005970	275783000	161543000	503944	97131400	6	3	3	3122700	3441300	2453900
P55058	Phospholipid transfer protein	PLTP	22	22	22	56	54.739	0	323.31	12020000000	403		binding;lipid binding	biological regulation;biosynthetic process;cell motility;cellular component movement;cellular component organization;cellular metabolic process;cellular process;establishment of localization;heterocycle metabolic process;lipid metabolic process;lipid transport;locomotion;metabolic process;multicellular organismal process;primary metabolic process;regulation of transport;small molecule metabolic p…	extracellular region;extracellular space	PPAR signaling pathway	BPI1;BPI2	+		+	+		+			Signal-peptide	Signal-peptide	0.9943	0.0019	0.9943	0.0038	+	+	3.44776	0	8.6636	5.51589	2150030000	14972000	3573400000	1962570000	1657460	325497000	5	2	3	16144000	13800000	NaN
F6SYF8;Q9UBP4;E9PKW6;E9PHY3;E9PKK9	Dickkopf-related protein 3	DKK3	9	9	9	43.4	39.95	0	250.45	894290000	66			anatomical structure development;anatomical structure morphogenesis;biological regulation;cellular process;developmental process;multicellular organismal development;multicellular organismal process;response to stimulus;signal transduction	extracellular region;extracellular space			+		+	+		+			Signal-peptide	Signal-peptide	0.9912	0.0003	0.9912	0.0086	+	+	3.89999	0	7.02621	5.49264	295167000	NaN	295167000	10970200	NaN	10970200	3	0	3	NaN	NaN	NaN
O75882	Attractin	ATRN	37	37	37	30.4	158.54	0	323.31	3477800000	156		binding;carbohydrate binding;receptor activity	anatomical structure development;biological regulation;cellular process;developmental process;pigmentation;response to chemical stimulus;response to oxidative stress;response to stimulus;response to stress	cell part;cytoplasm;extracellular organelle;extracellular space;membrane;organelle;plasma membrane;vesicle		CLECT;CUB;EGF;EGF_Lam;PSI	+	+	+	+			+		Signal-peptide	Signal-peptide	0.5328	0.0101	0.5328	0.4572	+	+	3.67076	0	7.64734	5.47594	840473000	6813800	1118360000	571684000	NaN	164036000	4	1	3	NaN	6813800	NaN
P05186;B1ANL0	Alkaline phosphatase, tissue-nonspecific isozyme	ALPL	15	15	15	42.6	57.304	0	70.859	609310000	56		alkaline phosphatase activity;binding;catalytic activity;cation binding;hydrolase activity;hydrolase activity, acting on acid anhydrides;hydrolase activity, acting on acid anhydrides, in phosphorus-containing anhydrides;hydrolase activity, acting on ester bonds;ion binding;metal ion binding;phosphatase activity;phosphoric ester hydrolase activity;pyrophosphatase activity	anatomical structure development;cell differentiation;cellular process;developmental process;multicellular organismal process;response to biotic stimulus;response to chemical stimulus;response to endogenous stimulus;response to external stimulus;response to extracellular stimulus;response to stimulus	cell part;extracellular matrix;extracellular organelle;extracellular space;membrane;organelle;plasma membrane;vesicle	Aminobenzoate degradation;Folate biosynthesis;Two-component system	alkPPc	+		+			+			Signal-peptide	Signal-peptide	0.4795	0.3503	0.4795	0.1703	+	+	4.70157	0	5.62024	5.40139	203103000	NaN	203103000	48681000	NaN	48681000	3	0	3	NaN	NaN	NaN
Q12860;H0YIJ1	Contactin-1	CNTN1	22	22	22	28.5	113.32	0	230.53	439390000	74		binding;carbohydrate binding	anatomical structure development;biological adhesion;biological regulation;cell adhesion;cellular process;developmental process;locomotion;regulation of transport;response to chemical stimulus;response to external stimulus;response to stimulus;signal transduction	cell part;extracellular organelle;membrane;organelle;plasma membrane;vesicle	Cell adhesion molecules (CAMs)	FN3;IG;IGc2	+		+			+			Signal-peptide	Signal-peptide	0.6072	0.0343	0.6072	0.3585	+	+	4.37097	0	6.00003	5.4004	143797000	NaN	143797000	7358860	NaN	7358860	3	0	3	NaN	NaN	NaN
J3KMZ9;H0YMD1;P01130;H0YM92;H0YMQ3	Low-density lipoprotein receptor	LDLR	19	19	19	34.6	104.56	0	190.92	503420000	83		binding;calcium ion binding;cargo receptor activity;cation binding;clathrin binding;clathrin heavy chain binding;glycoprotein binding;ion binding;lipoprotein particle binding;lipoprotein particle receptor activity;low-density lipoprotein particle binding;low-density lipoprotein receptor activity;metal ion binding;protein binding;protein-lipid complex binding;receptor activity;very-low-density lip…	alcohol metabolic process;biological regulation;catabolic process;cellular component organization;cellular lipid metabolic process;cellular membrane organization;cellular metabolic process;cellular process;detection of stimulus;endocytosis;establishment of localization;homeostatic process;lipid metabolic process;lipid transport;macromolecule metabolic process;membrane invagination;membrane organi…	apical part of cell;cell part;cell surface;endosome;Golgi apparatus;intracellular membrane-bounded organelle;intracellular organelle;lysosome;macromolecular complex;membrane;organelle;plasma membrane;protein complex;receptor complex;vacuole	Bile secretion;Endocytosis;Hepatitis C;Toxoplasmosis	EGF;EGF_CA;LDLa;LY	+	+					+		Intracellular	Intracellular	0.5474	0.9599	0.0236	0.0165	+	+	4.65554	0	5.64969	5.38933	124209000	3565400	164423000	80832500	NaN	9879650	4	1	3	NaN	3565400	NaN
P19022;C9J8J8;C9J126;C9JMH2	Cadherin-2	CDH2	24	24	24	31.2	99.808	0	134.67	1179700000	99		alpha-catenin binding;beta-catenin binding;binding;calcium ion binding;cation binding;gamma-catenin binding;ion binding;metal ion binding;protein binding	anatomical structure morphogenesis;biological adhesion;biological regulation;cell adhesion;cell differentiation;cell junction organization;cell motility;cellular component assembly;cellular component movement;cellular component organization;cellular process;developmental process;locomotion	cell part;cell projection;extracellular organelle;macromolecular complex;membrane;organelle;plasma membrane;protein complex;synapse;vesicle	Arrhythmogenic right ventricular cardiomyopathy (ARVC);Cell adhesion molecules (CAMs)	CA;Cadherin_pro	+	+	+				+		Signal-peptide	Signal-peptide	0.9852	0.0133	0.9852	0.0015	+	+	3.84613	0	6.92423	5.3786	391030000	NaN	391030000	46695000	NaN	46695000	3	0	3	NaN	NaN	NaN
O43490;D6RIF3;H0Y9D4;H0Y9Q5	Prominin-1	PROM1	20	20	20	30.6	97.201	0	323.31	1269800000	117		actinin binding;binding;cadherin binding;cell adhesion molecule binding;cytoskeletal protein binding;protein binding	anatomical structure formation involved in morphogenesis;anatomical structure morphogenesis;biological regulation;cell differentiation;cellular component organization;cellular process;developmental process	brush border;cell part;cell projection;cell surface;cilium;endoplasmic reticulum;extracellular organelle;extracellular space;intracellular membrane-bounded organelle;intracellular organelle;membrane;microvillus;organelle;plasma membrane;vesicle			+	+	+	+			+		Signal-peptide	Signal-peptide	0.9509	0.0028	0.9509	0.0462	+	+	4.24175	0	6.1379	5.37	423263000	NaN	423263000	118808000	NaN	118808000	3	0	3	NaN	NaN	NaN
Q96JQ0	Protocadherin-16	DCHS1	47	47	47	26.5	346.18	0	323.31	781550000	187		binding;calcium ion binding;cation binding;ion binding;metal ion binding	anatomical structure development;anatomical structure morphogenesis;biological adhesion;biological regulation;cell adhesion;cell differentiation;cellular process;developmental process;multicellular organismal process;response to stimulus;signal transduction	apical part of cell;cell part;membrane;plasma membrane		CA	+	+					+		Signal-peptide	Signal-peptide	0.9615	0.0001	0.9615	0.0385	+	+	4.00827	0	6.51677	5.35379	260517000	NaN	260517000	31695100	NaN	31695100	3	0	3	NaN	NaN	NaN
P09936;D6RE83;D6R956;D6R974;D6RF53	Ubiquitin carboxyl-terminal hydrolase isozyme L1;Ubiquitin carboxyl-terminal hydrolase	UCHL1	13	13	13	79.4	24.824	0	182.72	1371400000	69		adrenergic receptor binding;alpha-2A adrenergic receptor binding;binding;catalytic activity;cysteine-type endopeptidase activity;cysteine-type peptidase activity;endopeptidase activity;enzyme binding;exopeptidase activity;G-protein-coupled receptor binding;hydrolase activity;ligase activity;omega peptidase activity;peptidase activity;peptidase activity, acting on L-amino acid peptides;protein bin…	anatomical structure development;behavior;biological regulation;catabolic process;cell communication;cell development;cell proliferation;cellular component movement;cellular metabolic process;cellular process;cytoskeleton-dependent intracellular transport;developmental process;establishment of localization;macromolecule metabolic process;macromolecule modification;metabolic process;multicellular …	cell body;cell part;cell projection;cytoplasm;cytosol;extracellular organelle;intracellular;membrane;neuron projection;neuronal cell body;nucleoplasm;organelle;vesicle	Parkinson's disease										UPS	Intracellular	0.6154	0.6429	0.176	0.1812	+	+	3.69912	0	7.08708	5.27428	451453000	NaN	451453000	113562000	NaN	113562000	3	0	3	NaN	NaN	NaN
P12821;A0A0A0MSN4;F6X3S4;J3KTB8;J3KS28;J3KTH9;J3QRX8;J3KSQ5	Angiotensin-converting enzyme;Angiotensin-converting enzyme, soluble form	ACE	21	21	21	24	149.71	0	143.08	666720000	119		actin binding;anion binding;binding;bradykinin receptor binding;carboxypeptidase activity;catalytic activity;cation binding;chloride ion binding;cytoskeletal protein binding;drug binding;endopeptidase activity;enzyme binding;exopeptidase activity;G-protein-coupled receptor binding;hydrolase activity;ion binding;kinase binding;metal ion binding;metallopeptidase activity;mitogen-activated protein k…	anatomical structure development;biological regulation;catabolic process;cell differentiation;cell proliferation;cellular metabolic process;cellular process;circulatory system process;developmental process;endocrine process;establishment of localization;hormone metabolic process;immune system process;lipid transport;macromolecule metabolic process;metabolic process;multicellular organismal proces…	cell part;endosome;extracellular organelle;extracellular region;extracellular space;intracellular membrane-bounded organelle;intracellular organelle;lysosome;membrane;organelle;plasma membrane;vacuole;vesicle	Chagas disease (American trypanosomiasis);Hypertrophic cardiomyopathy (HCM);Renin-angiotensin system		+	+	+	+			+		Signal-peptide	Signal-peptide	0.9272	0.0545	0.9272	0.0183	+	+	4.6304	0	5.48157	5.24825	218670000	NaN	218670000	29645000	NaN	29645000	3	0	3	NaN	NaN	NaN
A0A087WXM8;P50895;K7ENU8;K7ERB7	Basal cell adhesion molecule	BCAM	28	28	28	56.3	63.693	0	323.31	11424000000	393		binding;extracellular matrix binding;laminin binding;laminin receptor activity;molecular transducer activity;protein binding;protein C-terminus binding;receptor activity;signal transducer activity;signaling receptor activity;transmembrane signaling receptor activity	biological adhesion;biological regulation;cell adhesion;cellular process;response to stimulus;signal transduction	cell part;extracellular organelle;membrane;organelle;plasma membrane;vesicle		IG;IGc2	+	+	+				+		Signal-peptide	Signal-peptide	0.9686	0.0199	0.9686	0.0114	+	+	4.77622	0	5.30244	5.21217	1842310000	90324600	3594300000	1975330000	13198200	739083000	6	3	3	104920000	86825000	79229000
Q92673;E9PPB3;E9PS32;E9PP43;E9PKB0	Sortilin-related receptor	SORL1	43	43	43	26.9	248.42	0	199.61	689630000	131		ADP-ribosylation factor binding;beta-amyloid binding;binding;enzyme binding;GTPase binding;lipoprotein particle binding;low-density lipoprotein particle binding;molecular transducer activity;protein binding;protein-lipid complex binding;receptor activity;signal transducer activity;signaling receptor activity;small GTPase binding;transmembrane signaling receptor activity	alcohol metabolic process;biological regulation;cell motility;cell proliferation;cellular component movement;cellular component organization;cellular membrane organization;cellular process;endocytosis;establishment of localization;Golgi vesicle transport;lipid metabolic process;lipid transport;locomotion;macromolecule metabolic process;membrane invagination;membrane organization;metabolic process…	cell body;cell part;endoplasmic reticulum;endosome;extracellular organelle;extracellular space;Golgi apparatus;intracellular membrane-bounded organelle;intracellular organelle;macromolecular complex;membrane;neuronal cell body;organelle;vesicle		EGF;FN3;LDLa;LY;VPS10	+	+	+	+			+		Signal-peptide	Signal-peptide	0.9171	0.0538	0.9171	0.0291	+	+	4.28181	0	5.82777	5.21189	219090000	NaN	219090000	17672000	NaN	17672000	3	0	3	NaN	NaN	NaN
P16035;B4DFW2;K7EIX4;K7EL90	Metalloproteinase inhibitor 2	TIMP2	11	11	11	42.3	24.399	0	269.34	571020000	35		binding;cation binding;endopeptidase inhibitor activity;endopeptidase regulator activity;enzyme activator activity;enzyme binding;enzyme inhibitor activity;enzyme regulator activity;ion binding;metal ion binding;metalloendopeptidase inhibitor activity;metalloenzyme inhibitor activity;metalloenzyme regulator activity;peptidase inhibitor activity;peptidase regulator activity;protease binding;protei…	aging;anatomical structure development;biological regulation;cellular component disassembly;cellular component organization;cellular process;developmental process;extracellular matrix organization;extracellular structure organization;regulation of cell cycle;regulation of mitotic cell cycle;response to chemical stimulus;response to drug;response to endogenous stimulus;response to stimulus	cell body;cell part;cell surface;extracellular matrix;extracellular organelle;extracellular region;extracellular space;neuronal cell body;organelle;proteinaceous extracellular matrix;site of polarized growth;vesicle		NTR	+		+	+		+			Signal-peptide	Signal-peptide	0.9501	0.0001	0.9501	0.0498	+	+	4.13974	0	5.93521	5.15227	190340000	NaN	190340000	62803600	NaN	62803600	3	0	3	NaN	NaN	NaN
P31150;G5E9U5	Rab GDP dissociation inhibitor alpha	GDI1	42	31	31	92.2	50.582	0	323.31	6009400000	316		enzyme activator activity;enzyme regulator activity;GDP-dissociation inhibitor activity;GTPase activator activity;GTPase regulator activity;nucleoside-triphosphatase regulator activity;Rab GDP-dissociation inhibitor activity;small GTPase regulator activity	biological regulation;cellular process;establishment of localization;protein transport;regulation of transport;response to chemical stimulus;response to stimulus;signal transduction;transport	cell part;cell projection;cytoplasm;cytosol;Golgi apparatus;intracellular membrane-bounded organelle;intracellular organelle;macromolecular complex;midbody;neuron projection;organelle;protein complex											Intracellular	Intracellular	0.5597	0.8988	0.004	0.0973	+	+	4.48	0	5.46625	5.12788	961567000	42000000	1881130000	1052120000	7340620	480141000	6	3	3	35158000	49754000	41088000
Q24JP5;H0YFB3;H0YFQ2;F5H765;H0YFQ1	Transmembrane protein 132A	TMEM132A	18	18	18	26.2	110.11	0	252.46	585790000	72				cell part;extracellular organelle;membrane;organelle;vesicle			+	+	+				+		Signal-peptide	Signal-peptide	0.9492	0.0036	0.9492	0.0472	+	+	4.54638	0	5.32713	5.07624	194463000	NaN	194463000	47396900	NaN	47396900	3	0	3	NaN	NaN	NaN
Q9Y240;V9H0X6;M0R081	C-type lectin domain family 11 member A	CLEC11A	9	9	9	35.6	35.694	0	18.134	448180000	26		binding;carbohydrate binding;growth factor activity;protein binding;receptor binding	biological regulation	cell part;cytoplasm;extracellular region;extracellular space		CLECT	+		+	+		+			Signal-peptide	Signal-peptide	0.7848	0.2082	0.7848	0.007	+	+	4.35807	0	5.51201	5.06672	149390000	NaN	149390000	38281800	NaN	38281800	3	0	3	NaN	NaN	NaN
C9JE82;Q9NY47;C9JVC9	Voltage-dependent calcium channel subunit alpha-2/delta-2;Voltage-dependent calcium channel subunit alpha-2-2;Voltage-dependent calcium channel subunit delta-2	CACNA2D2	24	24	24	30.8	129.21	0	323.31	812010000	121		binding;calcium channel activity;calcium channel regulator activity;cation binding;cation channel activity;cation transmembrane transporter activity;channel activity;channel regulator activity;gated channel activity;ion binding;ion channel activity;ion transmembrane transporter activity;metal ion binding;passive transmembrane transporter activity;substrate-specific channel activity;substrate-spec…	anatomical structure development;biological regulation;cell development;cellular component organization;cellular metabolic process;cellular process;developmental process;energy reserve metabolic process;establishment of localization;generation of precursor metabolites and energy;ion transport;metabolic process;regulation of transport;small molecule metabolic process;transmembrane transport;transp…	cell part;macromolecular complex;membrane;plasma membrane;protein complex;voltage-gated calcium channel complex	Arrhythmogenic right ventricular cardiomyopathy (ARVC);Cardiac muscle contraction;Dilated cardiomyopathy;Hypertrophic cardiomyopathy (HCM);MAPK signaling pathway	VWA	+	+					+		Signal-peptide	Signal-peptide	0.987	0.0012	0.987	0.0119	+	+	4.0657	0	5.90027	5.06326	266570000	NaN	266570000	31785800	NaN	31785800	3	0	3	NaN	NaN	NaN
Q15375;J3KQG3;Q5JZY3;J3KR66;F8W9W0;B1AKC9;E9PG71;F8VP57;B7ZKW7;B7ZKJ3;A0A0B4J1T8;P29317;P54764;Q9UF33;P54756;P29323	Ephrin type-A receptor 7	EPHA7	14	13	13	20.9	112.1	0	323.31	416220000	51		adenyl nucleotide binding;adenyl ribonucleotide binding;ATP binding;axon guidance receptor activity;binding;catalytic activity;chemorepellent activity;ephrin receptor activity;GPI-linked ephrin receptor activity;kinase activity;molecular transducer activity;nucleotide binding;PH domain binding;phosphotransferase activity, alcohol group as acceptor;protein binding;protein domain specific binding;p…	anatomical structure development;anatomical structure formation involved in morphogenesis;anatomical structure morphogenesis;behavior;biological adhesion;biological regulation;cell adhesion;cell development;cell differentiation;cell morphogenesis;cell motility;cell proliferation;cell recognition;cellular component morphogenesis;cellular component movement;cellular component organization;cellular …	cell body;cell part;cell projection;cell surface;cytoplasm;cytosol;endoplasmic reticulum;extracellular organelle;extracellular region;filopodium;Golgi apparatus;intracellular membrane-bounded organelle;intracellular organelle;membrane;neuron projection;neuronal cell body;nucleoplasm;organelle;plasma membrane;site of polarized growth;synapse;vesicle	Axon guidance	EPH_lbd;FN3;SAM;TyrKc	+	+	+				+		Signal-peptide	Signal-peptide	0.798	0.1143	0.798	0.0878	+	+	4.97123	0	4.97039	5.06162	134957000	NaN	134957000	9763210	NaN	9763210	3	0	3	NaN	NaN	NaN
P01034	Cystatin-C	CST3	9	9	9	56.8	15.799	0	84.255	1019000000	55		beta-amyloid binding;binding;cysteine-type endopeptidase inhibitor activity;endopeptidase inhibitor activity;endopeptidase regulator activity;enzyme binding;enzyme inhibitor activity;enzyme regulator activity;identical protein binding;peptidase inhibitor activity;peptidase regulator activity;protease binding;protein binding	anatomical structure development;behavior;biological regulation;cell activation;cell death;cell development;cellular component organization;cellular process;death;developmental process;extracellular matrix organization;extracellular structure organization;regulation of DNA metabolic process;response to chemical stimulus;response to drug;response to endogenous stimulus;response to external stimulu…	cell body;cell part;cell projection;endoplasmic reticulum;endosome;extracellular organelle;extracellular region;extracellular space;intracellular membrane-bounded organelle;intracellular non-membrane-bounded organelle;intracellular organelle;lysosome;membrane;neuron projection;neuronal cell body;organelle;vacuole;vesicle	Salivary secretion	CY	+		+	+		+			Signal-peptide	Signal-peptide	0.999	0	0.999	0.001	+	+	3.79361	0	6.33184	5.02693	334803000	NaN	334803000	51987300	NaN	51987300	3	0	3	NaN	NaN	NaN
Q8N6C5;A0A494C0K8;A0A494C0H8;A0A494C0W8	Immunoglobulin superfamily member 1	IGSF1	13	13	13	16.6	148.93	0	77.62	931870000	67		binding;coreceptor activity;inhibin binding;molecular transducer activity;protein binding;receptor activity;signal transducer activity;signaling receptor activity	biological regulation;cellular process;response to stimulus;signal transduction	cell part;extracellular region;membrane		IG;IGc2	+	+	+				+		Transmembrane	Transmembrane	0.491	0.2217	0.2873	0.491	+	+	3.79842	0	6.29809	5.01501	303623000	NaN	303623000	53574400	NaN	53574400	3	0	3	NaN	NaN	NaN
D6RHI9;O00584;A0A087WZM2;D6REQ6;H0YAE9;J3QQ64;A0A087WWI1	Ribonuclease T2	RNASET2	13	13	13	54.2	29.114	0	290.94	775520000	71		binding;catalytic activity;endonuclease activity;endonuclease activity, active with either ribo- or deoxyribonucleic acids and producing 3'-phosphomonoesters;endoribonuclease activity;endoribonuclease activity, producing 3'-phosphomonoesters;hydrolase activity;hydrolase activity, acting on ester bonds;nuclease activity;nucleic acid binding;ribonuclease activity;ribonuclease T2 activity;RNA binding	catabolic process;cellular metabolic process;cellular nitrogen compound metabolic process;cellular process;macromolecule metabolic process;metabolic process;nitrogen compound metabolic process;nucleobase-containing compound metabolic process;primary metabolic process;RNA catabolic process;RNA metabolic process	cell part;extracellular organelle;extracellular region;extracellular space;intracellular membrane-bounded organelle;intracellular organelle;lysosome;organelle;vacuole;vesicle			+		+	+		+			Signal-peptide	Signal-peptide	0.9123	0.0013	0.9123	0.0864	+	+	4.76252	0	4.93343	4.91474	250797000	NaN	250797000	37642600	NaN	37642600	3	0	3	NaN	NaN	NaN
C9JQ42;P46976;G5E9W8;C9J8R8;C9J7C7	Glycogenin-1	GYG1	8	8	8	37	29.877	0	47.095	668400000	36		binding;carbohydrate binding;catalytic activity;cation binding;glucose binding;glucosyltransferase activity;glycogenin glucosyltransferase activity;ion binding;metal ion binding;monosaccharide binding;sugar binding;transferase activity;transferase activity, transferring glycosyl groups;transferase activity, transferring hexosyl groups;UDP-glucosyltransferase activity;UDP-glycosyltransferase activ…	alcohol metabolic process;biosynthetic process;carbohydrate metabolic process;catabolic process;cellular metabolic process;cellular process;energy reserve metabolic process;generation of precursor metabolites and energy;macromolecule metabolic process;metabolic process;polysaccharide metabolic process;primary metabolic process;small molecule metabolic process	cell part;cytosol;extracellular organelle;membrane;organelle;vesicle					+						UPS	Intracellular	0.6183	0.949	0.0018	0.0492	+	+	3.67778	0	6.10218	4.78961	220057000	NaN	220057000	30333000	NaN	30333000	3	0	3	NaN	NaN	NaN
Q9Y5P4;A0A2R8Y5S9;A0A2R8Y7Q9;A0A2U3TZL3;A0A2R8YEK8;A0A2R8Y7C5;A0A2R8YE18;A0A2R8YE59;A0A2R8Y5H3;A0A2R8YFA1;A0A2R8YEA4;H0Y9J1;A0A2R8Y773;A0A2R8YFI2;A0A2R8YCI0;A0A2R8YDX6;A0A0A0MRE4	Collagen type IV alpha-3-binding protein	COL4A3BP	19	19	19	47.8	70.834	0	141.98	745790000	104		binding;catalytic activity;ceramide binding;ceramide transporter activity;kinase activity;lipid binding;lipid transporter activity;phosphatidylinositol binding;phosphatidylinositol-4-phosphate binding;phospholipid binding;phosphotransferase activity, alcohol group as acceptor;protein kinase activity;sphingolipid binding;sphingolipid transporter activity;substrate-specific transporter activity;tra…	anatomical structure morphogenesis;biological regulation;biosynthetic process;cell morphogenesis;cell proliferation;cellular component morphogenesis;cellular component organization;cellular lipid metabolic process;cellular metabolic process;cellular process;developmental process;embryo development;endoplasmic reticulum organization;establishment of localization;homeostatic process;immune system p…	cell part;cytosol;Golgi apparatus;intracellular membrane-bounded organelle;intracellular organelle;membrane;mitochondrion;nucleoplasm;organelle		PH;START									Intracellular	Intracellular	0.5455	0.8349	0	0.1651	+	+	3.41043	0	6.70828	4.75751	120755000	2294230	239217000	151255000	1237860	122859000	6	3	3	3694600	1842100	1346000
A6NC48;Q10588;H0Y984;H0Y9Q9;H0Y8G4	ADP-ribosyl cyclase/cyclic ADP-ribose hydrolase 2	BST1	7	7	7	23.7	37.482	0	11.89	225570000	20		catalytic activity;hydrolase activity;hydrolase activity, acting on glycosyl bonds;hydrolase activity, hydrolyzing N-glycosyl compounds;lyase activity;NAD(P)+ nucleosidase activity;NAD+ nucleosidase activity;phosphorus-oxygen lyase activity;transferase activity	biological regulation;developmental process;immune system process;metabolic process;multicellular organismal development;multicellular organismal process;response to stimulus	cell part;extracellular organelle;membrane;organelle;plasma membrane;vesicle	Calcium signaling pathway;Nicotinate and nicotinamide metabolism;Pancreatic secretion;Salivary secretion		+		+			+			Signal-peptide	Signal-peptide	0.9998	0	0.9998	0.0002	+	+	5.02253	0	4.54414	4.72606	75190600	NaN	75190600	9485960	NaN	9485960	3	0	3	NaN	NaN	NaN
Q9Y617	Phosphoserine aminotransferase	PSAT1	23	23	23	71.9	40.422	0	323.31	9081600000	270		binding;catalytic activity;cofactor binding;O-phospho-L-serine:2-oxoglutarate aminotransferase activity;pyridoxal phosphate binding;transaminase activity;transferase activity;transferase activity, transferring nitrogenous groups;vitamin B6 binding;vitamin binding	amine metabolic process;biosynthetic process;cellular amino acid metabolic process;cellular ketone metabolic process;cellular metabolic process;cellular nitrogen compound metabolic process;cellular process;heterocycle metabolic process;metabolic process;nitrogen compound metabolic process;organic acid metabolic process;primary metabolic process;small molecule metabolic process;vitamin metabolic p…	cell part;cytoplasm;cytosol;extracellular organelle;organelle;vesicle	Glycine, serine and threonine metabolism;Methane metabolism;Vitamin B6 metabolism				+						UPS	Intracellular	0.5304	0.9896	0	0.0104	+	+	3.98531	0	5.43682	4.71627	1457910000	66318000	2849500000	1592360000	20180600	727343000	6	3	3	45836000	86183100	66935000
P12277;H0YJG0;G3V4N7;G3V461;G3V2I1;H0YJK0	Creatine kinase B-type	CKB	15	15	15	59.3	42.644	0	181.47	647770000	84		adenyl nucleotide binding;adenyl ribonucleotide binding;ATP binding;binding;catalytic activity;creatine kinase activity;enzyme binding;kinase activity;nucleotide binding;phosphotransferase activity, nitrogenous group as acceptor;protein binding;purine nucleotide binding;purine ribonucleoside triphosphate binding;purine ribonucleotide binding;ribonucleotide binding;transferase activity;transferase…	amine metabolic process;anatomical structure development;biological regulation;cellular amino acid metabolic process;cellular homeostasis;cellular ion homeostasis;cellular ketone metabolic process;cellular metabolic process;cellular nitrogen compound metabolic process;cellular process;developmental process;homeostatic process;metabolic process;nitrogen compound metabolic process;organic acid meta…	cell part;cytosol;extracellular organelle;intracellular membrane-bounded organelle;intracellular organelle;mitochondrion;organelle;vesicle	Arginine and proline metabolism				+	+					Intracellular	Intracellular	0.5576	0.9485	0.0042	0.0472	+	+	3.97002	0	5.44431	4.70785	196033000	NaN	196033000	80190200	NaN	80190200	3	0	3	NaN	NaN	NaN
Q13740;F5GXJ9;H7C543	CD166 antigen	ALCAM	18	18	18	40	65.102	0	80.916	608270000	70		binding;protein binding;receptor binding	biological adhesion;biological regulation;cell adhesion;cellular process;locomotion;response to chemical stimulus;response to external stimulus;response to stimulus;signal transduction	cell body;cell part;cell projection;extracellular organelle;neuron projection;neuronal cell body;organelle;vesicle	Cell adhesion molecules (CAMs)	IG	+	+	+				+		Signal-peptide	Signal-peptide	0.5895	0.1714	0.5895	0.2391	+	+	3.79498	0	5.55563	4.61845	196107000	NaN	196107000	24983700	NaN	24983700	3	0	3	NaN	NaN	NaN
P12955;K7ES25;A0A494C165;A0A494C194;V9GYL0;V9GYE4	Xaa-Pro dipeptidase	PEPD	22	22	22	58	54.548	0	323.31	2064800000	163		aminopeptidase activity;binding;carboxypeptidase activity;catalytic activity;cation binding;dipeptidase activity;exopeptidase activity;hydrolase activity;ion binding;manganese ion binding;metal ion binding;metallocarboxypeptidase activity;metalloexopeptidase activity;metallopeptidase activity;peptidase activity;peptidase activity, acting on L-amino acid peptides;transition metal ion binding	amine metabolic process;cellular amino acid metabolic process;cellular ketone metabolic process;cellular metabolic process;cellular nitrogen compound metabolic process;cellular process;macromolecule metabolic process;metabolic process;multicellular organismal process;nitrogen compound metabolic process;organic acid metabolic process;primary metabolic process;protein metabolic process;proteolysis;…	extracellular organelle;organelle;vesicle		AMP_N			+						Intracellular	Intracellular	0.5667	0.9317	0.0118	0.0564	+	+	5.57202	0	4.15878	4.58206	335946000	35605000	636287000	331155000	3135560	59453400	6	3	3	33403000	39195000	34217000
A0A5F9ZHB4;Q9H4B8;Q9H4A9	Dipeptidase 3	DPEP3	12	12	12	31.8	56.423	0	91.63	189740000	51		binding;catalytic activity;cation binding;dipeptidase activity;dipeptidyl-peptidase activity;exopeptidase activity;hydrolase activity;ion binding;metal ion binding;metalloexopeptidase activity;metallopeptidase activity;peptidase activity;peptidase activity, acting on L-amino acid peptides	cellular process;meiosis	cell part			+					+			Signal-peptide	Signal-peptide	0.9495	0.0002	0.9495	0.0503	+	+	4.52058	0	4.68077	4.57792	62949700	NaN	62949700	5391030	NaN	5391030	3	0	3	NaN	NaN	NaN
O00592	Podocalyxin	PODXL	7	7	7	17	58.635	0	75.43	503940000	13			anatomical structure development;anatomical structure formation involved in morphogenesis;biological adhesion;biological regulation;cell adhesion;cell development;cell motility;cellular component movement;cellular process;developmental process;immune system process;locomotion	cell body;cell part;cell projection;cytoplasm;extracellular organelle;extracellular space;filopodium;membrane;organelle;plasma membrane;vesicle			+	+	+	+			+		Signal-peptide	Signal-peptide	0.9998	0.0001	0.9998	0.0001	+	+	4.11639	0	5.05198	4.57737	167980000	NaN	167980000	35429600	NaN	35429600	3	0	3	NaN	NaN	NaN
P48147;A0A499FJL1	Prolyl endopeptidase	PREP	35	35	35	67.6	80.699	0	323.31	989860000	202		catalytic activity;endopeptidase activity;exopeptidase activity;hydrolase activity;peptidase activity;peptidase activity, acting on L-amino acid peptides;serine hydrolase activity;serine-type endopeptidase activity;serine-type exopeptidase activity;serine-type peptidase activity	macromolecule metabolic process;metabolic process;primary metabolic process;protein metabolic process;proteolysis	cell part;cytoplasm;intracellular membrane-bounded organelle;intracellular organelle;membrane;nucleus;organelle											UPS	Intracellular	0.5212	0.9938	0.0001	0.0061	+	+	3.37947	0	6.31922	4.56167	192062000	3110250	318030000	208934000	326753	166740000	5	2	3	2879200	3341300	NaN
P09960;B4DEH5	Leukotriene A-4 hydrolase	LTA4H	31	31	31	64.2	69.284	0	323.31	2221100000	196		aminopeptidase activity;binding;catalytic activity;cation binding;epoxide hydrolase activity;ether hydrolase activity;exopeptidase activity;hydrolase activity;hydrolase activity, acting on ether bonds;ion binding;leukotriene-A4 hydrolase activity;metal ion binding;metallopeptidase activity;peptidase activity;peptidase activity, acting on L-amino acid peptides;transition metal ion binding;zinc ion…	biosynthetic process;catabolic process;cellular alkene metabolic process;cellular ketone metabolic process;cellular lipid metabolic process;cellular metabolic process;cellular process;lipid metabolic process;metabolic process;organic acid metabolic process;peptide metabolic process;primary metabolic process;response to stimulus;response to stress;small molecule metabolic process	cell part;cytoplasm;cytosol;extracellular organelle;nucleoplasm;organelle;vesicle	Arachidonic acid metabolism				+						UPS	Intracellular	0.5214	0.9466	0.0002	0.0533	+	+	3.58723	0	5.79947	4.54804	358642000	13511500	703773000	395328000	7390230	182511000	6	3	3	22028000	9719000	8787400
Q12765;C9K052;B8ZZP4;C9J7U9	Secernin-1	SCRN1	14	14	14	39.9	46.382	0	96.053	546320000	62		catalytic activity;dipeptidase activity;exopeptidase activity;hydrolase activity;peptidase activity;peptidase activity, acting on L-amino acid peptides	cellular process;establishment of localization;exocytosis;secretion;transport;vesicle-mediated transport	cell part;cytoplasm;intracellular membrane-bounded organelle;intracellular organelle;membrane;nucleus;organelle											Intracellular	Intracellular	0.5455	0.88	0.0004	0.1197	+	+	3.51088	0	5.78945	4.46661	178650000	NaN	178650000	79225600	NaN	79225600	3	0	3	NaN	NaN	NaN
G3V4U0;Q9UBX5;G3XA98;G3V3Y2	Fibulin-5	FBLN5	8	8	8	23.2	50.881	0	199.74	409200000	34		binding;calcium ion binding;cation binding;identical protein binding;integrin binding;ion binding;metal ion binding;protein binding;protein complex binding;protein C-terminus binding;protein dimerization activity;protein homodimerization activity;receptor binding	biological adhesion;biological regulation;cell adhesion;cellular component assembly;cellular component organization;cellular localization;cellular process;establishment of localization;extracellular matrix organization;extracellular structure organization;localization;secretion;transport	extracellular matrix;extracellular organelle;extracellular region;extracellular space;organelle;proteinaceous extracellular matrix;vesicle		EGF_CA	+		+	+		+			Signal-peptide	Signal-peptide	0.925	0.0128	0.925	0.0622	+	+	3.82776	0	5.23245	4.46353	132783000	NaN	132783000	25314700	NaN	25314700	3	0	3	NaN	NaN	NaN
A0A0B4J2A0;Q9UHJ6	Sedoheptulokinase	TRPV1;SHPK	11	11	11	38.5	51.504	0	91.04	263980000	52		adenyl nucleotide binding;adenyl ribonucleotide binding;ATP binding;binding;catalytic activity;kinase activity;nucleotide binding;phosphotransferase activity, alcohol group as acceptor;purine nucleotide binding;purine ribonucleoside triphosphate binding;purine ribonucleotide binding;ribonucleotide binding;sedoheptulokinase activity;transferase activity;transferase activity, transferring phosphoru…	alcohol metabolic process;biological regulation;carbohydrate metabolic process;cellular metabolic process;cellular process;metabolic process;phosphorus metabolic process;primary metabolic process;response to biotic stimulus;response to chemical stimulus;response to stimulus;small molecule metabolic process	cell part;cytoplasm	Carbon fixation in photosynthetic organisms										Intracellular	Intracellular	0.5566	0.8941	0.0836	0.0223	+	+	4.375	0	4.61896	4.44609	83276700	NaN	83276700	21152200	NaN	21152200	3	0	3	NaN	NaN	NaN
P10721	Mast/stem cell growth factor receptor Kit	KIT	7	7	7	8.3	109.86	0	24.012	196820000	19		adenyl nucleotide binding;adenyl ribonucleotide binding;ATP binding;binding;catalytic activity;cation binding;cytokine binding;identical protein binding;ion binding;kinase activity;metal ion binding;molecular transducer activity;nucleotide binding;phosphotransferase activity, alcohol group as acceptor;protein binding;protein dimerization activity;protein homodimerization activity;protein kinase a…	anatomical structure development;behavior;biological regulation;cell activation;cell death;cell development;cell differentiation;cell division;cell motility;cell proliferation;cellular component assembly;cellular component movement;cellular component organization;cellular lipid metabolic process;cellular metabolic process;cellular process;cytokine production;cytoskeleton organization;death;detect…	cell part;cytoplasmic membrane-bounded vesicle;extracellular space;intracellular membrane-bounded organelle;intracellular organelle;lysosome;membrane;organelle;plasma membrane;vacuole;vesicle	Acute myeloid leukemia;Cytokine-cytokine receptor interaction;Endocytosis;Hematopoietic cell lineage;Melanogenesis;Pathways in cancer	IG;IGc2;TyrKc	+	+	+	+			+		Signal-peptide	Signal-peptide	0.976	0.0005	0.976	0.0236	+	+	4.58421	0	4.31543	4.3255	65605700	NaN	65605700	7766050	NaN	7766050	3	0	3	NaN	NaN	NaN
O95865;A0A140T971;Q5SSV3;Q5SRR8;H0Y7N1	N(G),N(G)-dimethylarginine dimethylaminohydrolase 2	DDAH2	8	8	8	51.2	29.644	0	54.198	278830000	26		amine binding;amino acid binding;binding;carboxylic acid binding;catalytic activity;dimethylargininase activity;hydrolase activity;hydrolase activity, acting on carbon-nitrogen (but not peptide) bonds;hydrolase activity, acting on carbon-nitrogen (but not peptide) bonds, in linear amidines	amine metabolic process;biological regulation;biosynthetic process;catabolic process;cellular amino acid metabolic process;cellular ketone metabolic process;cellular metabolic process;cellular nitrogen compound metabolic process;cellular process;metabolic process;nitrogen compound metabolic process;organic acid metabolic process;primary metabolic process;response to stimulus;signal transduction;s…	cell part;centrosome;cytoplasm;extracellular organelle;intracellular membrane-bounded organelle;intracellular non-membrane-bounded organelle;intracellular organelle;microtubule organizing center;mitochondrion;organelle;vesicle					+						Intracellular	Intracellular	0.5537	0.9593	0.0017	0.0391	+	+	4.36865	0	4.45416	4.31935	90349000	NaN	90349000	13961500	NaN	13961500	3	0	3	NaN	NaN	NaN
Q8NFL0	UDP-GlcNAc:betaGal beta-1,3-N-acetylglucosaminyltransferase 7	B3GNT7	7	7	7	21.7	45.987	0	100.77	159310000	34		catalytic activity;galactosyltransferase activity;transferase activity;transferase activity, transferring glycosyl groups;transferase activity, transferring hexosyl groups	amine metabolic process;biosynthetic process;carbohydrate metabolic process;cellular metabolic process;cellular process;macromolecule metabolic process;macromolecule modification;metabolic process;nitrogen compound metabolic process;polysaccharide metabolic process;primary metabolic process;protein glycosylation;protein metabolic process;protein modification process;small molecule metabolic proce…	cell part;membrane	Glycosaminoglycan biosynthesis - keratan sulfate			+							Signal-peptide	Signal-peptide	0.5074	0.001	0.5074	0.4916	+	+	5.39237	0	3.94452	4.3193	51041000	NaN	51041000	6452510	NaN	6452510	3	0	3	NaN	NaN	NaN
P78417;Q5TA02;Q5TA01	Glutathione S-transferase omega-1	GSTO1	12	12	12	50.2	27.566	0	128.26	596220000	54		antioxidant activity;catalytic activity;disulfide oxidoreductase activity;glutathione dehydrogenase (ascorbate) activity;glutathione disulfide oxidoreductase activity;glutathione transferase activity;methylarsonate reductase activity;oxidoreductase activity;oxidoreductase activity, acting on a sulfur group of donors;oxidoreductase activity, acting on a sulfur group of donors, quinone or similar c…	biological regulation;catabolic process;cellular ketone metabolic process;cellular metabolic process;cellular process;metabolic process;organic acid metabolic process;regulation of transport;response to chemical stimulus;response to stimulus;signal transduction;small molecule metabolic process;vitamin metabolic process;xenobiotic metabolic process	cell part;cytoplasm;cytosol;extracellular organelle;organelle;vesicle	Drug metabolism - cytochrome P450;Glutathione metabolism;Metabolism of xenobiotics by cytochrome P450				+						UPS	Intracellular	0.6368	0.8946	0	0.1054	+	+	3.53911	0	5.38782	4.2961	118543000	5802250	193703000	110127000	294224	55422200	5	2	3	6010300	5594200	NaN
P55001	Microfibrillar-associated protein 2	MFAP2	4	4	4	26.8	20.825	0	112.07	595250000	14			anatomical structure formation involved in morphogenesis;cell differentiation;cellular component organization;cellular process;developmental process;extracellular matrix organization;extracellular structure organization	extracellular region			+		+			+			Signal-peptide	Signal-peptide	0.9961	0.0002	0.9961	0.0037	+	+	3.3764	0	5.67639	4.27857	198413000	NaN	198413000	29218600	NaN	29218600	3	0	3	NaN	NaN	NaN
P54802;K7ENX5;K7EQH9	Alpha-N-acetylglucosaminidase;Alpha-N-acetylglucosaminidase 82 kDa form;Alpha-N-acetylglucosaminidase 77 kDa form	NAGLU	20	20	20	39.7	82.265	0	156.11	886670000	116		alpha-N-acetylglucosaminidase activity;catalytic activity;hexosaminidase activity;hydrolase activity;hydrolase activity, acting on glycosyl bonds;hydrolase activity, hydrolyzing O-glycosyl compounds	amine metabolic process;anatomical structure development;anatomical structure morphogenesis;behavior;carbohydrate metabolic process;catabolic process;cell development;cellular component organization;cellular process;developmental process;macromolecule metabolic process;metabolic process;nitrogen compound metabolic process;organelle organization;polysaccharide metabolic process;primary metabolic p…	cell part;extracellular organelle;intracellular membrane-bounded organelle;intracellular organelle;lysosome;organelle;vacuole;vesicle	Glycosaminoglycan degradation;Lysosome		+		+			+			Signal-peptide	Signal-peptide	0.8679	0.0774	0.8679	0.0547	+	+	3.14685	0	6.26279	4.27176	286063000	NaN	286063000	22303300	NaN	22303300	3	0	3	NaN	NaN	NaN
Q96G03;E7ENQ8;E9PD70;H0Y921	Phosphoglucomutase-2	PGM2	37	37	37	58.2	68.283	0	291.33	4999600000	215		binding;catalytic activity;cation binding;intramolecular transferase activity;intramolecular transferase activity, phosphotransferases;ion binding;isomerase activity;magnesium ion binding;metal ion binding;phosphoglucomutase activity;phosphopentomutase activity	alcohol metabolic process;biosynthetic process;carbohydrate metabolic process;catabolic process;cellular metabolic process;cellular process;energy reserve metabolic process;generation of precursor metabolites and energy;macromolecule metabolic process;metabolic process;polysaccharide metabolic process;primary metabolic process;small molecule metabolic process	cell part;cytosol;extracellular organelle;organelle;vesicle	Amino sugar and nucleotide sugar metabolism;Galactose metabolism;Glycolysis / Gluconeogenesis;Pentose phosphate pathway;Purine metabolism;Starch and sucrose metabolism;Streptomycin biosynthesis				+						UPS	Intracellular	0.5215	0.9211	0.0002	0.0788	+	+	3.88001	0	4.82421	4.25832	831895000	57223700	1606570000	883829000	16646300	390204000	6	3	3	58593000	73143000	39935000
P31431	Syndecan-4	SDC4	4	4	4	25.3	21.641	0	106.45	329970000	10		molecular transducer activity;receptor activity;signal transducer activity;signaling receptor activity;thrombospondin receptor activity	amine metabolic process;anatomical structure development;biological regulation;biosynthetic process;carbohydrate metabolic process;catabolic process;cell motility;cellular component movement;cellular component organization;cellular lipid metabolic process;cellular metabolic process;cellular process;detection of stimulus;developmental process;extracellular matrix organization;extracellular structu…	cell part;cell surface;extracellular organelle;membrane;organelle;plasma membrane;vesicle	Cell adhesion molecules (CAMs);ECM-receptor interaction;Malaria	4.1m	+	+	+				+		Signal-peptide	Signal-peptide	0.9533	0.0034	0.9533	0.0434	+	+	3.84681	0	4.81655	4.2292	105192000	NaN	105192000	16410100	NaN	16410100	3	0	3	NaN	NaN	NaN
A0A3B3ISR2;B4DPQ0;F5H2D0;P00736;A0A3B3ITU4;F5H1V0;F5H6Y3;F5H3N3;F5H1N6;F5GWL0;F5H3A3	Complement C1r subcomponent;Complement C1r subcomponent heavy chain;Complement C1r subcomponent light chain	C1R	15	15	15	38	80.173	0	166.19	129820000	50		binding;calcium ion binding;catalytic activity;cation binding;endopeptidase activity;hydrolase activity;ion binding;metal ion binding;peptidase activity;peptidase activity, acting on L-amino acid peptides;serine hydrolase activity;serine-type endopeptidase activity;serine-type peptidase activity	biological regulation;immune system process;macromolecule metabolic process;metabolic process;primary metabolic process;protein metabolic process;response to stimulus;response to stress	extracellular organelle;extracellular region;organelle;vesicle	Complement and coagulation cascades;Phagosome;Staphylococcus aureus infection;Systemic lupus erythematosus	CCP;CUB;EGF;EGF_CA;Tryp_SPc	+		+	+		+			Signal-peptide	Signal-peptide	0.9517	0.0102	0.9517	0.038	+	+	5.31616	0	3.78215	4.14051	43272000	NaN	43272000	4776450	NaN	4776450	3	0	3	NaN	NaN	NaN
P32004;E7EVM4;E7EPI4;E9PHJ4;E7EMY4;H0Y5C3	Neural cell adhesion molecule L1	L1CAM	15	15	15	20.2	140	0	210.58	333320000	63		binding;carbohydrate binding;monosaccharide binding;sialic acid binding;sugar binding	anatomical structure development;biological adhesion;biological regulation;cell adhesion;cell motility;cellular component movement;cellular process;coagulation;developmental process;immune system process;locomotion;multicellular organismal process;regulation of body fluid levels;response to chemical stimulus;response to external stimulus;response to stimulus;signal transduction	cell part;cell surface;membrane;plasma membrane	Axon guidance;Cell adhesion molecules (CAMs)	FN3;IG;IGc2	+	+	+				+		Signal-peptide	Signal-peptide	0.7323	0.1885	0.7323	0.0792	+	+	4.15834	0	4.36634	4.13426	108401000	NaN	108401000	14031600	NaN	14031600	3	0	3	NaN	NaN	NaN
Q13822;E7EUF1;E5RIA2;E5RIB9;E5RJ49	Ectonucleotide pyrophosphatase/phosphodiesterase family member 2	ENPP2	16	16	16	25.3	98.993	0	61.621	363710000	40		alkylglycerophosphoethanolamine phosphodiesterase activity;binding;calcium ion binding;carbohydrate binding;carboxylic ester hydrolase activity;cargo receptor activity;catalytic activity;cation binding;exonuclease activity;hydrolase activity;hydrolase activity, acting on acid anhydrides;hydrolase activity, acting on acid anhydrides, in phosphorus-containing anhydrides;hydrolase activity, acting o…	alcohol metabolic process;amine metabolic process;biological regulation;catabolic process;cellular component movement;cellular lipid metabolic process;cellular metabolic process;cellular nitrogen compound metabolic process;cellular process;immune system process;lipid metabolic process;locomotion;metabolic process;nitrogen compound metabolic process;nucleobase-containing compound metabolic process…	cell part;extracellular space;membrane;plasma membrane	Ether lipid metabolism	Endonuclease_NS;NUC;SO	+	+	+	+			+		Transmembrane	Transmembrane	0.5337	0.12	0.3464	0.5337	+	+	3.74677	0	4.75545	4.11809	121237000	NaN	121237000	11312700	NaN	11312700	3	0	3	NaN	NaN	NaN
O60279;H7C2K7	Sushi domain-containing protein 5	SUSD5	8	8	8	20.8	68.02	0	38.001	306010000	44		binding;carbohydrate binding;glycosaminoglycan binding;hyaluronic acid binding;pattern binding;polysaccharide binding	biological adhesion;cell adhesion;cellular process	cell part		CCP;LINK	+	+					+		Signal-peptide	Signal-peptide	0.551	0.0735	0.551	0.3755	+	+	3.45447	0	5.17919	4.1141	102002000	NaN	102002000	14141800	NaN	14141800	3	0	3	NaN	NaN	NaN
P0DN79;P35520;C9JMA6;H7C2H4;H7C1W6;H7C2W0	Cystathionine beta-synthase	CBS	20	20	20	59.9	60.586	0	323.31	1150400000	108		amine binding;amino acid binding;binding;carbon monoxide binding;carbon-oxygen lyase activity;carboxylic acid binding;catalytic activity;cation binding;cofactor binding;cystathionine beta-synthase activity;enzyme binding;heme binding;hydro-lyase activity;identical protein binding;ion binding;iron ion binding;lyase activity;metal ion binding;modified amino acid binding;nitric oxide binding;nitrite…	amine metabolic process;biosynthetic process;catabolic process;cell communication;cellular amino acid metabolic process;cellular ketone metabolic process;cellular metabolic process;cellular nitrogen compound metabolic process;cellular process;DNA metabolic process;macromolecule metabolic process;metabolic process;nitrogen compound metabolic process;nucleobase-containing compound metabolic process…	cell part;cytosol;intracellular membrane-bounded organelle;intracellular non-membrane-bounded organelle;intracellular organelle;nucleolus;nucleus;organelle	Cysteine and methionine metabolism;Glycine, serine and threonine metabolism	CBS									Intracellular	Intracellular	0.5627	0.9944	0.0001	0.0056	+	+	2.99293	0	6.28244	4.0988	375237000	NaN	375237000	185896000	NaN	185896000	3	0	3	NaN	NaN	NaN
F8W6X9;A0A087WTQ6;Q7Z5N4;H7C255	Protein sidekick-1	SDK1	18	18	18	13.5	240	0	52.605	155530000	49			biological adhesion;cell adhesion;cellular process	cell part;extracellular organelle;organelle;vesicle		FN3;IG;IGc2	+	+					+		Intracellular	Intracellular	0.7257	0.7766	0.0012	0.2223	+	+	5.09442	0	3.78977	4.07847	51843000	NaN	51843000	3829190	NaN	3829190	3	0	3	NaN	NaN	NaN
Q8NBP7	Proprotein convertase subtilisin/kexin type 9	PCSK9	15	15	15	35.8	74.285	0	145.13	320580000	66		apolipoprotein binding;apolipoprotein receptor binding;binding;catalytic activity;channel inhibitor activity;channel regulator activity;endopeptidase activity;hydrolase activity;ion channel inhibitor activity;lipoprotein particle binding;lipoprotein particle receptor binding;low-density lipoprotein particle binding;low-density lipoprotein particle receptor binding;peptidase activity;peptidase act…	alcohol metabolic process;anatomical structure development;biological regulation;catabolic process;cell communication;cell death;cell differentiation;cellular lipid metabolic process;cellular metabolic process;cellular process;death;developmental process;establishment of localization;glycerol ether metabolic process;homeostatic process;lipid metabolic process;macromolecule metabolic process;metab…	cell part;cell surface;cytoplasm;cytoplasmic membrane-bounded vesicle;endoplasmic reticulum;endosome;extracellular space;Golgi apparatus;intracellular membrane-bounded organelle;intracellular organelle;lysosome;membrane;organelle;plasma membrane;vacuole;vesicle			+		+	+		+			Signal-peptide	Signal-peptide	1	0	1	0	+	+	3.29127	0	5.25007	4.00045	106860000	NaN	106860000	5806480	NaN	5806480	3	0	3	NaN	NaN	NaN
Q9BTY2;Q7Z6V2	Plasma alpha-L-fucosidase	FUCA2	12	12	12	30.4	54.066	0	21.4	240320000	29		alpha-L-fucosidase activity;binding;carbohydrate binding;catalytic activity;fucose binding;fucosidase activity;hydrolase activity;hydrolase activity, acting on glycosyl bonds;hydrolase activity, hydrolyzing O-glycosyl compounds;monosaccharide binding;sugar binding	alcohol metabolic process;biological regulation;carbohydrate metabolic process;catabolic process;cellular metabolic process;cellular process;metabolic process;multi-organism process;primary metabolic process;response to biotic stimulus;response to stimulus;small molecule metabolic process	cell part;extracellular organelle;extracellular space;intracellular membrane-bounded organelle;intracellular organelle;lysosome;organelle;vacuole;vesicle	Other glycan degradation	Alpha_L_fucos	+		+	+		+			Signal-peptide	Signal-peptide	0.9967	0	0.9967	0.0033	+	+	3.70705	0	4.56727	3.97582	80105700	NaN	80105700	4595330	NaN	4595330	3	0	3	NaN	NaN	NaN
P22223;J3QR60	Cadherin-3	CDH3	12	11	11	29.6	91.417	0	280.47	328370000	65		binding;calcium ion binding;cation binding;ion binding;metal ion binding	biological adhesion;biological regulation;cell adhesion;cell junction organization;cellular component assembly;cellular component organization;cellular process;developmental process;homeostatic process;molting cycle;multicellular organismal process;neurological system process;response to chemical stimulus;response to drug;response to stimulus;response to stress;signal transduction	cell part;cytoplasm;membrane;plasma membrane	Cell adhesion molecules (CAMs)	CA	+	+					+		Signal-peptide	Signal-peptide	0.9714	0.0276	0.9714	0.0009	+	+	3.45511	0	4.89637	3.96897	104691000	NaN	104691000	26649100	NaN	26649100	3	0	3	NaN	NaN	NaN
Q13404;I3L0A0;G3V2F7;A0A0A0MSL3;E5RIF1;D6RG00	Ubiquitin-conjugating enzyme E2 variant 1	UBE2V1;TMEM189-UBE2V1	13	13	7	78.2	16.495	0	114.71	1841300000	62		acid-amino acid ligase activity;binding;catalytic activity;enzyme binding;ligase activity;ligase activity, forming carbon-nitrogen bonds;protein binding;small conjugating protein ligase activity;ubiquitin protein ligase binding	biological regulation;cell differentiation;cellular metabolic process;cellular nitrogen compound metabolic process;cellular process;developmental process;DNA metabolic process;DNA repair;immune system process;macromolecule metabolic process;macromolecule modification;metabolic process;nitrogen compound metabolic process;nucleobase-containing compound metabolic process;primary metabolic process;pr…	cell part;cytoplasm;cytosol;extracellular organelle;intracellular membrane-bounded organelle;intracellular organelle;macromolecular complex;nucleus;organelle;protein complex;ubiquitin conjugating enzyme complex;ubiquitin ligase complex;vesicle				+	+						UPS	Intracellular	0.5502	0.9109	0	0.089	+	+	5.65181	0	3.48442	3.93224	305616000	50085000	561147000	281413000	3014340	45671400	6	3	3	51377000	52238000	46640000
Q02742	Beta-1,3-galactosyl-O-glycosyl-glycoprotein beta-1,6-N-acetylglucosaminyltransferase	GCNT1	15	15	15	45.8	49.798	0	108.9	312800000	51		acetylglucosaminyltransferase activity;beta-1,3-galactosyl-O-glycosyl-glycoprotein beta-1,6-N-acetylglucosaminyltransferase activity;catalytic activity;transferase activity;transferase activity, transferring glycosyl groups;transferase activity, transferring hexosyl groups;UDP-glycosyltransferase activity	anatomical structure morphogenesis;biological adhesion;biosynthetic process;carbohydrate metabolic process;cell adhesion;cellular metabolic process;cellular process;developmental process;macromolecule metabolic process;macromolecule modification;metabolic process;primary metabolic process;protein glycosylation;protein metabolic process;protein modification process;response to chemical stimulus;re…	cell part;extracellular space;membrane	Mucin type O-Glycan biosynthesis			+	+	+					Transmembrane	Transmembrane	0.8055	0.0593	0.1352	0.8055	+	+	3.34618	0	4.97974	3.9198	101295000	NaN	101295000	20291300	NaN	20291300	3	0	3	NaN	NaN	NaN
Q86W61;D6RGZ6;E9PF17;P13611	Versican core protein	VCAN	9	9	9	43.8	39.264	0	56.641	341390000	32		binding;calcium ion binding;carbohydrate binding;cation binding;extracellular matrix structural constituent;glycosaminoglycan binding;hyaluronic acid binding;ion binding;metal ion binding;pattern binding;polysaccharide binding;structural molecule activity	amine metabolic process;anatomical structure development;biological adhesion;biosynthetic process;carbohydrate metabolic process;catabolic process;cell adhesion;cell differentiation;cell motility;cell recognition;cellular component movement;cellular component organization;cellular metabolic process;cellular process;developmental process;extracellular matrix organization;extracellular structure or…	cell part;extracellular matrix;extracellular region;extracellular space;intracellular membrane-bounded organelle;intracellular organelle;membrane;organelle;proteinaceous extracellular matrix	Cell adhesion molecules (CAMs)	CCP;CLECT;EGF;EGF_CA;IG;LINK	+		+	+		+			Signal-peptide	Signal-peptide	0.5487	0.2774	0.5487	0.1739	+	+	3.61402	0	4.56001	3.9049	103139000	NaN	103139000	8883360	NaN	8883360	3	0	3	NaN	NaN	NaN
Q9NPR2;H0YMZ3;H0YN49;H0YMR1;H0YLN3;H0YNM2;H0YMD6	Semaphorin-4B	SEMA4B	10	10	10	21.6	92.765	0	37.353	154540000	40		receptor activity	anatomical structure development;cell differentiation;cellular process;developmental process;multicellular organismal development;multicellular organismal process	cell part;membrane		PSI;Sema	+	+	+	+			+		Signal-peptide	Signal-peptide	0.9784	0.0002	0.9784	0.0214	+	+	4.23859	0	3.99011	3.89893	50591000	NaN	50591000	10436200	NaN	10436200	3	0	3	NaN	NaN	NaN
E9PJK1;E9PRJ8;H0YDL9;H0YDJ9;E9PIF1;A6NMH8;P60033;E9PM31;H0YEE2	Tetraspanin;CD81 antigen	CD81	4	4	4	44.2	17.963	0	141.84	236530000	30		antigen binding;binding;MHC class II protein complex binding;MHC protein complex binding	biological regulation;biosynthetic process;cell proliferation;cellular lipid metabolic process;cellular metabolic process;cellular process;interspecies interaction between organisms;lipid metabolic process;localization;locomotion;macromolecule metabolic process;macromolecule modification;metabolic process;multi-organism process;phosphorus metabolic process;primary metabolic process;protein metabo…	cell part;extracellular organelle;membrane;organelle;plasma membrane;vesicle	B cell receptor signaling pathway;Hepatitis C;Malaria		+	+	+				+		Transmembrane	Transmembrane	0.8581	0.0051	0.1368	0.8581	+	+	4.19115	0	4.0123	3.89198	77672000	NaN	77672000	15739000	NaN	15739000	3	0	3	NaN	NaN	NaN
A0A087X1T7;H0YMF1;P16112;Q6PID9;A0A5K1VW97;H0YK70	Aggrecan core protein;Aggrecan core protein 2	ACAN	14	14	14	10.1	255.58	0	128.99	129800000	30		binding;calcium ion binding;carbohydrate binding;cation binding;extracellular matrix structural constituent;glycosaminoglycan binding;hyaluronic acid binding;ion binding;metal ion binding;pattern binding;polysaccharide binding;structural molecule activity	amine metabolic process;anatomical structure development;biological adhesion;biosynthetic process;carbohydrate metabolic process;catabolic process;cell adhesion;cellular component disassembly;cellular component organization;cellular metabolic process;cellular process;developmental process;extracellular matrix organization;extracellular structure organization;macromolecule metabolic process;metabo…	cell part;extracellular matrix;extracellular region;proteinaceous extracellular matrix		CCP;CLECT;EGF;EGF_CA;IG;IGv;LINK	+		+			+			Signal-peptide	Signal-peptide	0.9519	0.006	0.9519	0.0422	+	+	4.88985	0	3.61744	3.85316	43266000	NaN	43266000	6496340	NaN	6496340	3	0	3	NaN	NaN	NaN
P39060;H7BXV5;H7C457	Collagen alpha-1(XVIII) chain;Endostatin	COL18A1	13	13	13	13.2	178.19	0	162.25	363260000	56		binding;cation binding;identical protein binding;ion binding;metal ion binding;protein binding;structural molecule activity	anatomical structure formation involved in morphogenesis;anatomical structure morphogenesis;biological adhesion;biological regulation;cell adhesion;cell morphogenesis;cellular component disassembly;cellular component morphogenesis;cellular component organization;cellular process;developmental process;extracellular matrix organization;extracellular structure organization;macromolecule metabolic pr…	cell part;extracellular matrix;extracellular organelle;extracellular region;extracellular space;organelle;vesicle	Protein digestion and absorption	FRI;LamG;TSPN	+		+	+		+			Signal-peptide	Signal-peptide	0.9328	0.0012	0.9328	0.066	+	+	3.30458	0	4.90834	3.84893	115281000	NaN	115281000	23161100	NaN	23161100	3	0	3	NaN	NaN	NaN
Q6UVK1	Chondroitin sulfate proteoglycan 4	CSPG4	21	21	21	16.7	250.53	0	119.34	304560000	71		binding;enzyme binding;kinase binding;molecular transducer activity;protein binding;protein kinase binding;signal transducer activity	amine metabolic process;anatomical structure formation involved in morphogenesis;biological regulation;biosynthetic process;carbohydrate metabolic process;catabolic process;cell motility;cell proliferation;cellular component movement;cellular metabolic process;cellular process;developmental process;locomotion;macromolecule metabolic process;macromolecule modification;metabolic process;multicellul…	cell part;cell surface;extracellular organelle;extracellular region;organelle;vesicle		LamG	+	+	+				+		Signal-peptide	Signal-peptide	0.6697	0.1365	0.6697	0.1938	+	+	4.03724	0	4.06182	3.84754	100829000	NaN	100829000	14356800	NaN	14356800	3	0	3	NaN	NaN	NaN
A0A0A0MS51;A0A0A0MT01;P06396;A0A0U1RQL8	Gelsolin	GSN	29	29	10	56.6	82.525	0	323.31	2678100000	173		actin binding;binding;calcium ion binding;cation binding;cytoskeletal protein binding;ion binding;metal ion binding;myosin binding;myosin II binding;protein binding;protein domain specific binding	aging;anatomical structure development;anatomical structure morphogenesis;biological regulation;cell death;cell development;cellular component assembly;cellular component disassembly;cellular component morphogenesis;cellular component organization;cellular macromolecular complex assembly;cellular membrane organization;cellular process;cytoskeleton organization;death;developmental process;growth;m…	cell part;cell projection;cytoplasm;cytoskeleton;cytosol;extracellular organelle;extracellular region;extracellular space;intracellular non-membrane-bounded organelle;intracellular organelle;macromolecular complex;membrane;organelle;plasma membrane;protein complex;vesicle	Fc gamma R-mediated phagocytosis;Regulation of actin cytoskeleton	GEL	+		+	+		+			Intracellular	Intracellular	0.6245	0.8762	0.0001	0.1237	+	+	2.77855	0	6.2862	3.84532	436254000	12414900	860093000	528513000	7642360	399171000	6	3	3	15181000	18289000	3774600
P60174;U3KPZ0;U3KQF3;U3KPS5	Triosephosphate isomerase	TPI1	28	28	28	80.4	30.791	0	323.31	120230000000	1086		binding;catalytic activity;enzyme binding;intramolecular oxidoreductase activity;intramolecular oxidoreductase activity, interconverting aldoses and ketoses;isomerase activity;protein binding;triose-phosphate isomerase activity;ubiquitin protein ligase binding	alcohol metabolic process;biosynthetic process;carbohydrate metabolic process;catabolic process;cellular metabolic process;cellular nitrogen compound metabolic process;cellular process;cofactor metabolic process;developmental process;generation of precursor metabolites and energy;heterocycle metabolic process;metabolic process;multicellular organismal development;multicellular organismal process;…	cell part;cytosol;extracellular organelle;extracellular space;intracellular membrane-bounded organelle;intracellular organelle;nucleus;organelle;vesicle	Carbon fixation in photosynthetic organisms;Fructose and mannose metabolism;Glycolysis / Gluconeogenesis;Inositol phosphate metabolism				+	+					UPS	Intracellular	0.5562	0.9289	0.003	0.0682	+	+	4.21475	0	3.92055	3.83407	19739800000	2461230000	37018300000	19287800000	541414000	5840720000	6	3	3	2271400000	3072000000	2040300000
P01023;F8W7L3	Alpha-2-macroglobulin	A2M	25	21	18	24.7	163.29	0	68.868	231900000	58		binding;calcium-dependent protein binding;chemokine binding;C-X-C chemokine binding;cytokine binding;endopeptidase inhibitor activity;endopeptidase regulator activity;enzyme binding;enzyme inhibitor activity;enzyme regulator activity;growth factor binding;interleukin-1 binding;interleukin-8 binding;peptidase inhibitor activity;peptidase regulator activity;protease binding;protein binding;receptor…	biological regulation;cell activation;cell differentiation;cellular component disassembly;cellular component organization;cellular process;coagulation;developmental process;establishment of localization;exocytosis;extracellular matrix organization;extracellular structure organization;macromolecule metabolic process;metabolic process;multicellular organismal process;primary metabolic process;prote…	cell part;cytosol;extracellular organelle;extracellular region;organelle;vesicle	Complement and coagulation cascades		+		+	+		+			Signal-peptide	Signal-peptide	0.9996	0.0001	0.9996	0.0002	+	+	3.57407	0	4.47455	3.82617	77300000	NaN	77300000	1300380	NaN	1300380	3	0	3	NaN	NaN	NaN
O75663	TIP41-like protein	TIPRL	11	11	11	50.7	31.444	0	35.976	324330000	37			biological regulation;cellular process;regulation of cell cycle;response to DNA damage stimulus;response to stimulus;response to stress	cell part;cytoplasm;intracellular membrane-bounded organelle;intracellular organelle;organelle											UPS	Intracellular	0.5536	0.9506	0	0.0494	+	+	3.45825	0	4.60915	3.8172	102672000	NaN	102672000	28999800	NaN	28999800	3	0	3	NaN	NaN	NaN
A6NHX0;F2Z3I9;F2Z2C1;F8WD52;B7WPJ3;Q8WTX7	GATS-like protein 2	GATSL2	8	8	8	40.1	36.056	0	87.573	176430000	42															UPS	Intracellular	0.5972	0.7313	0.0428	0.2258	+	+	4.05189	0	3.99875	3.80985	58808700	NaN	58808700	10530100	NaN	10530100	3	0	3	NaN	NaN	NaN
P55283;A0A087WX99;A0A0G2JRA4	Cadherin-4	CDH4	13	13	13	18	100.28	0	139.3	699460000	49		binding;calcium ion binding;cation binding;ion binding;metal ion binding	biological adhesion;biological regulation;cell adhesion;cell junction organization;cellular component assembly;cellular component organization;cellular process;locomotion;response to chemical stimulus;response to external stimulus;response to stimulus	cell part;membrane;plasma membrane	Cell adhesion molecules (CAMs)	CA;Cadherin_pro	+	+					+		Signal-peptide	Signal-peptide	0.9987	0.0005	0.9987	0.0007	+	+	2.9196	0	5.67814	3.80522	230277000	NaN	230277000	31670300	NaN	31670300	3	0	3	NaN	NaN	NaN
P51884;CON__Q05443	Lumican	LUM	12	12	12	41.7	38.429	0	107.22	433090000	54		binding;collagen binding;extracellular matrix structural constituent;protein binding;structural molecule activity	amine metabolic process;anatomical structure development;biological regulation;biosynthetic process;carbohydrate metabolic process;catabolic process;cellular component organization;cellular metabolic process;cellular process;developmental process;extracellular matrix organization;extracellular structure organization;macromolecule metabolic process;metabolic process;multicellular organismal proces…	cell part;extracellular matrix;extracellular organelle;extracellular region;extracellular space;organelle;proteinaceous extracellular matrix;vesicle		LRR_TYP;LRRNT	+		+	+		+			Signal-peptide	Signal-peptide	0.9305	0.0197	0.9305	0.0498	+	+	3.18806	0	5.01043	3.79593	144010000	NaN	144010000	36260000	NaN	36260000	3	0	3	NaN	NaN	NaN
P52788;H7C2R7	Spermine synthase	SMS	13	13	13	58.7	41.268	0	323.31	412510000	81		catalytic activity;spermine synthase activity;transferase activity;transferase activity, transferring alkyl or aryl (other than methyl) groups	amine metabolic process;biosynthetic process;cellular amino acid metabolic process;cellular ketone metabolic process;cellular metabolic process;cellular nitrogen compound metabolic process;cellular process;metabolic process;nitrogen compound metabolic process;organic acid metabolic process;primary metabolic process;small molecule metabolic process;sulfur compound metabolic process	cell part;cytosol;extracellular organelle;organelle;vesicle	Arginine and proline metabolism;beta-Alanine metabolism;Cysteine and methionine metabolism;Glutathione metabolism				+						UPS	Intracellular	0.5112	0.7518	0.0296	0.2186	+	+	3.14696	0	5.08793	3.79385	101661000	5401500	133748000	78469700	NaN	55307600	4	1	3	NaN	5401500	NaN
P05155;H9KV48;E9PGN7;H0YCA1	Plasma protease C1 inhibitor	SERPING1	10	10	10	29.4	55.154	0	51.293	278030000	37		endopeptidase inhibitor activity;endopeptidase regulator activity;enzyme inhibitor activity;enzyme regulator activity;peptidase inhibitor activity;peptidase regulator activity;serine-type endopeptidase inhibitor activity	aging;biological regulation;blood circulation;cell activation;cellular process;circulatory system process;coagulation;developmental process;establishment of localization;exocytosis;immune system process;macromolecule metabolic process;metabolic process;multicellular organismal process;primary metabolic process;protein metabolic process;regulation of body fluid levels;response to stimulus;response…	cell part;extracellular organelle;extracellular region;extracellular space;organelle;vesicle	Complement and coagulation cascades	SERPIN	+		+	+		+			Signal-peptide	Signal-peptide	0.9997	0	0.9997	0.0002	+	+	3.10665	0	5.15937	3.78787	92674000	NaN	92674000	14592800	NaN	14592800	3	0	3	NaN	NaN	NaN
P11216;H0Y4Z6	Glycogen phosphorylase, brain form	PYGB	53	53	43	65.7	96.695	0	280.83	2612400000	257		binding;catalytic activity;cofactor binding;glycogen phosphorylase activity;phosphorylase activity;pyridoxal phosphate binding;transferase activity;transferase activity, transferring glycosyl groups;transferase activity, transferring hexosyl groups;vitamin B6 binding;vitamin binding	alcohol metabolic process;carbohydrate metabolic process;catabolic process;cellular metabolic process;cellular process;energy reserve metabolic process;generation of precursor metabolites and energy;macromolecule metabolic process;metabolic process;polysaccharide metabolic process;primary metabolic process;small molecule metabolic process	cell part;cytoplasm;extracellular organelle;membrane;organelle;vesicle	Insulin signaling pathway;Starch and sucrose metabolism				+						Intracellular	Intracellular	0.5493	0.9048	0.003	0.0921	+	+	3.49084	0	4.49395	3.77734	422396000	33594700	811197000	481766000	1227520	356015000	6	3	3	32369000	34824000	33591000
P98095;C9JQS6;H7C1A3;H7BXL0	Fibulin-2	FBLN2	17	17	17	21.8	126.57	0	151.07	323950000	58		binding;calcium ion binding;cation binding;extracellular matrix binding;extracellular matrix structural constituent;ion binding;metal ion binding;structural molecule activity	biological regulation;cellular component organization;cellular process;extracellular matrix organization;extracellular structure organization	extracellular matrix;extracellular organelle;extracellular region;organelle;proteinaceous extracellular matrix;vesicle		ANATO;EGF;EGF_CA	+		+			+			Signal-peptide	Signal-peptide	0.9026	0.0664	0.9026	0.031	+	+	3.94908	0	4.01859	3.76862	107985000	NaN	107985000	19030100	NaN	19030100	3	0	3	NaN	NaN	NaN
P06744;A0A2U3TZU2;K7EQ48;A0A2R8Y6C7;A0A0J9YXP8;A0A0J9YYH3;A0A0J9YX90;K7ERC6;K7EPY4;K7EP41;K7ENA0;A0A0J9YXM3;K7ESF4;K7ELR7;A0A2R8YF08;K7EIL4;K7ERK8;A0A0J9YXH9;A0A0J9YYI8	Glucose-6-phosphate isomerase	GPI	32	32	24	65.1	63.146	0	323.31	9511000000	499		binding;carbohydrate binding;catalytic activity;glucose-6-phosphate isomerase activity;intramolecular oxidoreductase activity;intramolecular oxidoreductase activity, interconverting aldoses and ketoses;intramolecular transferase activity;isomerase activity;monosaccharide binding;sugar binding	alcohol metabolic process;anatomical structure formation involved in morphogenesis;behavior;biological regulation;biosynthetic process;carbohydrate metabolic process;catabolic process;cellular aldehyde metabolic process;cellular metabolic process;cellular nitrogen compound metabolic process;cellular process;developmental process;generation of precursor metabolites and energy;immune system process…	cell part;cell projection;cytoplasm;cytosol;extracellular organelle;extracellular space;membrane;neuron projection;nucleoplasm;organelle;plasma membrane;vesicle	Amino sugar and nucleotide sugar metabolism;Glycolysis / Gluconeogenesis;Pentose phosphate pathway;Starch and sucrose metabolism				+						Intracellular	Intracellular	0.5446	0.9472	0	0.0528	+	+	4.47134	0	3.68004	3.75526	1476570000	212770000	2740370000	1415230000	27014200	463576000	6	3	3	189640000	242460000	206210000
P14543	Nidogen-1	NID1	16	15	15	25.8	136.38	0	56.765	188600000	54		binding;calcium ion binding;cation binding;collagen binding;extracellular matrix binding;glycoprotein binding;ion binding;laminin binding;metal ion binding;protein binding;proteoglycan binding	biological adhesion;biological regulation;cell adhesion;cellular component disassembly;cellular component organization;cellular process;extracellular matrix organization;extracellular structure organization	cell part;extracellular matrix;extracellular organelle;extracellular region;organelle;vesicle		EGF;EGF_CA;G2F;LY;NIDO;TY	+		+			+			Signal-peptide	Signal-peptide	0.9128	0.0353	0.9128	0.0519	+	+	3.47612	0	4.43545	3.73355	61700700	NaN	61700700	9615310	NaN	9615310	3	0	3	NaN	NaN	NaN
Q14112;A0A087WZP6;H0YJV3	Nidogen-2	NID2	24	24	23	27.6	151.25	0	278.13	353340000	86		binding;calcium ion binding;cation binding;collagen binding;ion binding;metal ion binding;protein binding	biological adhesion;cell adhesion;cellular component organization;cellular process;extracellular matrix organization;extracellular structure organization	cell part;cell surface;extracellular matrix;extracellular organelle;extracellular region;organelle;vesicle		EGF;EGF_CA;G2F;LY;NIDO;TY	+		+			+			Signal-peptide	Signal-peptide	0.8594	0.0133	0.8594	0.1273	+	+	3.04955	0	5.14304	3.72739	117460000	NaN	117460000	5248190	NaN	5248190	3	0	3	NaN	NaN	NaN
P35219	Carbonic anhydrase-related protein	CA8	9	9	9	47.6	32.973	0	90.824	241320000	35		binding;carbonate dehydratase activity;carbon-oxygen lyase activity;catalytic activity;cation binding;hydro-lyase activity;ion binding;lyase activity;metal ion binding;transition metal ion binding;zinc ion binding	biological regulation;cellular metabolic process;cellular process;metabolic process;one-carbon metabolic process;response to stimulus;signal transduction;small molecule metabolic process	cell part;cytoplasm	Nitrogen metabolism	Carb_anhydrase									UPS	Intracellular	0.5699	0.8833	0.0029	0.1138	+	+	3.42494	0	4.42399	3.69012	80437700	NaN	80437700	23497900	NaN	23497900	3	0	3	NaN	NaN	NaN
P43121	Cell surface glycoprotein MUC18	MCAM	12	12	12	20.4	71.607	0	290.07	370690000	62			anatomical structure formation involved in morphogenesis;anatomical structure morphogenesis;biological adhesion;biological regulation;cell adhesion;cellular process;developmental process;multicellular organismal process	cell part;extracellular space;intracellular membrane-bounded organelle;intracellular organelle;membrane;nucleus;organelle;plasma membrane		IG;IGc2	+	+	+	+			+		Signal-peptide	Signal-peptide	0.9384	0.0205	0.9384	0.0412	+	+	3.16981	0	4.81229	3.688	121827000	NaN	121827000	15918100	NaN	15918100	3	0	3	NaN	NaN	NaN
A0A494BZU0;P40189;D6RH03;Q5FC05	Interleukin-6 receptor subunit beta	IL6ST	9	9	9	22.1	73.218	0	19.28	121230000	24		binding;ciliary neurotrophic factor receptor activity;ciliary neurotrophic factor receptor binding;cytokine binding;cytokine receptor activity;cytokine receptor binding;growth factor binding;identical protein binding;interleukin-11 binding;interleukin-11 receptor activity;interleukin-27 binding;interleukin-27 receptor activity;molecular transducer activity;protein binding;protein dimerization act…	biological regulation;carbohydrate metabolic process;cellular metabolic process;cellular process;energy reserve metabolic process;generation of precursor metabolites and energy;macromolecule metabolic process;metabolic process;polysaccharide metabolic process;primary metabolic process;regulation of protein modification process;response to chemical stimulus;response to stimulus;signal transduction…	cell body;cell part;cell projection;extracellular organelle;extracellular region;extracellular space;macromolecular complex;membrane;neuron projection;neuronal cell body;organelle;plasma membrane;protein complex;receptor complex;vesicle	Cytokine-cytokine receptor interaction;Jak-STAT signaling pathway	FN3	+	+	+	+			+		Signal-peptide	Signal-peptide	0.8879	0.0113	0.8879	0.1008	+	+	4.06135	0	3.77691	3.65117	39095700	NaN	39095700	5619090	NaN	5619090	3	0	3	NaN	NaN	NaN
Q9BQA1;H0Y711	Methylosome protein 50	WDR77	11	11	11	45.3	36.724	0	109.91	166260000	43		ligand-dependent nuclear receptor transcription coactivator activity;protein binding transcription factor activity;transcription coactivator activity;transcription cofactor activity;transcription factor binding transcription factor activity	biological regulation;cell differentiation;cellular component assembly;cellular component organization;cellular macromolecular complex assembly;cellular metabolic process;cellular nitrogen compound metabolic process;cellular process;chromatin organization;chromosome organization;developmental process;macromolecular complex assembly;macromolecule metabolic process;metabolic process;nitrogen compou…	cell part;cytoplasm;cytosol;Golgi apparatus;intracellular membrane-bounded organelle;intracellular organelle;macromolecular complex;nucleoplasm;nucleus;organelle;protein complex		WD40									UPS	Intracellular	0.6038	0.6901	0.0335	0.2764	+	+	3.1326	0	4.78631	3.64419	44581700	NaN	44581700	13697000	NaN	13697000	3	0	3	NaN	NaN	NaN
Q9NY97	N-acetyllactosaminide beta-1,3-N-acetylglucosaminyltransferase 2	B3GNT2	14	14	14	44.3	46.021	0	46.916	209150000	47		acetylglucosaminyltransferase activity;catalytic activity;galactosyltransferase activity;N-acetyllactosaminide beta-1,3-N-acetylglucosaminyltransferase activity;transferase activity;transferase activity, transferring glycosyl groups;transferase activity, transferring hexosyl groups;UDP-glycosyltransferase activity	amine metabolic process;biosynthetic process;carbohydrate metabolic process;cellular metabolic process;cellular process;locomotion;macromolecule metabolic process;macromolecule modification;metabolic process;multicellular organismal process;neurological system process;nitrogen compound metabolic process;polysaccharide metabolic process;primary metabolic process;protein glycosylation;protein metab…	cell part;extracellular organelle;membrane;organelle;vesicle	Glycosaminoglycan biosynthesis - keratan sulfate;Glycosphingolipid biosynthesis - lacto and neolacto series			+							Transmembrane	Transmembrane	0.846	0.0613	0.0927	0.846	+	+	3.78644	0	3.96825	3.64313	68036700	NaN	68036700	12608900	NaN	12608900	3	0	3	NaN	NaN	NaN
P35052;H7C410;H7C024;C9J4Y6;H7BZE9;H7BZL4	Glypican-1;Secreted glypican-1	GPC1	10	10	10	26.7	61.68	0	28.967	145670000	29		binding;cation binding;copper ion binding;extracellular matrix binding;fibroblast growth factor binding;growth factor binding;ion binding;laminin binding;metal ion binding;protein binding;transition metal ion binding	amine metabolic process;anatomical structure formation involved in morphogenesis;biological regulation;biosynthetic process;carbohydrate metabolic process;catabolic process;cell differentiation;cellular component assembly;cellular component organization;cellular lipid metabolic process;cellular metabolic process;cellular process;detection of stimulus;developmental process;lipid metabolic process;…	cell part;endosome;extracellular matrix;extracellular organelle;extracellular space;intracellular membrane-bounded organelle;intracellular organelle;membrane;organelle;plasma membrane;proteinaceous extracellular matrix;vesicle			+		+	+		+			Signal-peptide	Signal-peptide	0.936	0.0087	0.936	0.0553	+	+	3.46206	0	4.28755	3.63911	48055000	NaN	48055000	4232120	NaN	4232120	3	0	3	NaN	NaN	NaN
F2Z3J9;Q14914;Q5JVP2;F6XGT7	Prostaglandin reductase 1	PTGR1	11	11	11	47.3	32.729	0	86.16	400830000	47		15-oxoprostaglandin 13-oxidase activity;2-alkenal reductase [NAD(P)] activity;binding;catalytic activity;cation binding;ion binding;metal ion binding;oxidoreductase activity;oxidoreductase activity, acting on the CH-CH group of donors;oxidoreductase activity, acting on the CH-CH group of donors, NAD or NADP as acceptor;transition metal ion binding;zinc ion binding	cellular alkene metabolic process;cellular ketone metabolic process;cellular lipid metabolic process;cellular metabolic process;cellular process;lipid metabolic process;metabolic process;organic acid metabolic process;primary metabolic process;response to chemical stimulus;response to stimulus;small molecule metabolic process	cell part;cytoplasm;extracellular organelle;organelle;vesicle					+						UPS	Intracellular	0.633	0.96	0.0102	0.0298	+	+	3.11888	0	4.76704	3.6236	133611000	NaN	133611000	46171400	NaN	46171400	3	0	3	NaN	NaN	NaN
P45877	Peptidyl-prolyl cis-trans isomerase C	PPIC	4	4	4	30.7	22.763	0	54.711	180900000	37		binding;catalytic activity;cis-trans isomerase activity;cyclosporin A binding;drug binding;isomerase activity;peptide binding;peptidyl-prolyl cis-trans isomerase activity	cellular metabolic process;cellular process;macromolecule metabolic process;macromolecule modification;metabolic process;peptidyl-amino acid modification;primary metabolic process;protein folding;protein metabolic process;protein modification process	cell part;cytoplasm;extracellular organelle;organelle;vesicle					+						Signal-peptide	Signal-peptide	0.846	0.0451	0.846	0.109	+	+	3.56678	0	4.0882	3.58926	48594300	NaN	48594300	4424590	NaN	4424590	3	0	3	NaN	NaN	NaN
Q9H993;F5GZY1	Protein-glutamate O-methyltransferase	ARMT1	25	25	25	59.2	51.172	0	323.31	4901400000	253		binding;carboxyl-O-methyltransferase activity;catalytic activity;enzyme binding;methyltransferase activity;O-methyltransferase activity;protein binding;protein carboxyl O-methyltransferase activity;protein methyltransferase activity;S-adenosylmethionine-dependent methyltransferase activity;transferase activity;transferase activity, transferring one-carbon groups	biological regulation;cellular metabolic process;cellular process;macromolecule metabolic process;macromolecule modification;metabolic process;one-carbon metabolic process;primary metabolic process;protein alkylation;protein metabolic process;protein modification process;response to DNA damage stimulus;response to stimulus;response to stress;small molecule metabolic process												UPS	Intracellular	0.5238	0.9199	0.0003	0.0798	+	+	4.2766	0	3.57261	3.58826	809530000	125693000	1493370000	765540000	22527100	248440000	6	3	3	115050000	151570000	110460000
P15529	Membrane cofactor protein	CD46	3	3	3	8.4	43.747	0	5.0747	648170000	12		binding;cadherin binding;catalytic activity;cell adhesion molecule binding;endopeptidase activity;enzyme inhibitor activity;enzyme regulator activity;hydrolase activity;peptidase activity;peptidase activity, acting on L-amino acid peptides;protein binding;receptor activity	biological regulation;cellular process;cytokine production;immune system process;macromolecule metabolic process;metabolic process;multicellular organismal process;primary metabolic process;protein metabolic process;response to stimulus;response to stress;viral reproduction	cell part;cell surface;extracellular organelle;Golgi apparatus;intracellular membrane-bounded organelle;intracellular organelle;membrane;organelle;plasma membrane;vesicle	Complement and coagulation cascades;Measles	CCP	+	+	+				+		Signal-peptide	Signal-peptide	0.7032	0.0157	0.7032	0.2811	+	+	2.73683	0	5.53588	3.56216	162040000	12591000	211857000	102823000	NaN	31123700	4	1	3	12591000	NaN	NaN
O75487;Q9Y625;A0A087WT82	Glypican-4;Secreted glypican-4	GPC4	12	12	12	29.9	62.411	0	147.22	579930000	48			amine metabolic process;anatomical structure morphogenesis;biological regulation;biosynthetic process;carbohydrate metabolic process;catabolic process;cell motility;cell proliferation;cellular component movement;cellular lipid metabolic process;cellular metabolic process;cellular process;detection of stimulus;developmental process;lipid metabolic process;locomotion;macromolecule metabolic process…	cell part;extracellular matrix;extracellular organelle;extracellular space;intracellular membrane-bounded organelle;intracellular organelle;membrane;nucleus;organelle;plasma membrane;proteinaceous extracellular matrix;vesicle			+		+	+		+			Signal-peptide	Signal-peptide	0.9178	0.0018	0.9178	0.0805	+	+	2.95421	0	4.9141	3.5438	134346000	12942000	174813000	81212200	NaN	8200400	4	1	3	NaN	12942000	NaN
Q9BY76;M0R2X8	Angiopoietin-related protein 4	ANGPTL4	8	8	8	27.8	45.214	0	36.629	546290000	46		enzyme inhibitor activity;enzyme regulator activity	anatomical structure formation involved in morphogenesis;biological regulation;cell differentiation;cellular component assembly;cellular component organization;cellular lipid metabolic process;cellular metabolic process;cellular process;developmental process;homeostatic process;lipid metabolic process;macromolecular complex assembly;metabolic process;primary metabolic process;protein complex asse…	extracellular matrix;extracellular region;extracellular space;proteinaceous extracellular matrix	PPAR signaling pathway	FBG	+		+	+		+			Signal-peptide	Signal-peptide	0.58	0.1765	0.58	0.2435	+	+	3.05295	0	4.71372	3.54331	179933000	NaN	179933000	51486500	NaN	51486500	3	0	3	NaN	NaN	NaN
A0A087X0S5;P12109	Collagen alpha-1(VI) chain	COL6A1	16	16	16	26.2	108.34	0	54.218	229470000	49		binding;growth factor binding;platelet-derived growth factor binding;protein binding	biological adhesion;cell adhesion;cell differentiation;cellular component assembly;cellular component disassembly;cellular component organization;cellular process;developmental process;extracellular matrix organization;extracellular structure organization;locomotion;macromolecular complex assembly;macromolecule metabolic process;metabolic process;multicellular organismal process;protein complex a…	cell part;extracellular matrix;extracellular organelle;extracellular region;macromolecular complex;membrane;organelle;plasma membrane;protein complex;vesicle	ECM-receptor interaction;Focal adhesion;Protein digestion and absorption	VWA	+		+	+		+			Signal-peptide	Signal-peptide	0.7837	0.1786	0.7837	0.0377	+	+	3.15099	0	4.5163	3.5307	74276000	NaN	74276000	23227100	NaN	23227100	3	0	3	NaN	NaN	NaN
P00441;H7BYH4	Superoxide dismutase [Cu-Zn]	SOD1	12	12	12	90.9	15.936	0	323.31	4507400000	133		antioxidant activity;binding;catalytic activity;cation binding;chaperone binding;copper ion binding;enzyme binding;GTPase binding;identical protein binding;ion binding;metal ion binding;oxidoreductase activity;oxidoreductase activity, acting on superoxide radicals as acceptor;phosphatase binding;protein binding;protein dimerization activity;protein homodimerization activity;protein phosphatase 2B…	aging;amine metabolic process;anatomical structure development;behavior;biological regulation;biosynthetic process;cell activation;cellular amino acid metabolic process;cellular component movement;cellular component organization;cellular homeostasis;cellular ion homeostasis;cellular ketone metabolic process;cellular membrane organization;cellular metabolic process;cellular nitrogen compound metab…	cell body;cell part;cytoplasm;cytoplasmic membrane-bounded vesicle;cytosol;extracellular matrix;extracellular organelle;extracellular region;extracellular space;intracellular membrane-bounded organelle;intracellular organelle;macromolecular complex;microbody;mitochondrion;neuronal cell body;nucleoplasm;nucleus;organelle;peroxisome;protein complex;vesicle	Amyotrophic lateral sclerosis (ALS);Huntington's disease;Peroxisome;Prion diseases				+	+					Intracellular	Intracellular	0.5707	0.9048	0.0001	0.0951	+	+	3.32624	0	4.25985	3.52873	743464000	71082000	1415850000	812397000	16963700	541656000	6	3	3	66165000	89961000	57120000
P22304;B3KWA1;H0YB91;O60597	Iduronate 2-sulfatase;Iduronate 2-sulfatase 42 kDa chain;Iduronate 2-sulfatase 14 kDa chain	IDS	11	11	11	32.4	61.872	0	84.69	194420000	46		binding;catalytic activity;cation binding;hydrolase activity;hydrolase activity, acting on ester bonds;iduronate-2-sulfatase activity;ion binding;metal ion binding;sulfuric ester hydrolase activity	amine metabolic process;carbohydrate metabolic process;catabolic process;cellular metabolic process;cellular process;macromolecule metabolic process;metabolic process;nitrogen compound metabolic process;polysaccharide metabolic process;primary metabolic process;small molecule metabolic process;sulfur compound metabolic process	cell part	Glycosaminoglycan degradation;Lysosome		+					+			Signal-peptide	Signal-peptide	0.974	0.0006	0.974	0.0254	+	+	2.88066	0	4.95756	3.49431	62868300	NaN	62868300	4417010	NaN	4417010	3	0	3	NaN	NaN	NaN
Q9Y4K0;H0YAR1	Lysyl oxidase homolog 2	LOXL2	9	9	9	19.9	86.724	0	121.83	282600000	29		binding;carbohydrate binding;cargo receptor activity;catalytic activity;cation binding;chromatin binding;copper ion binding;electron carrier activity;histone binding;ion binding;metal ion binding;methylated histone residue binding;oligosaccharide binding;oxidoreductase activity;oxidoreductase activity, acting on the CH-NH2 group of donors;oxidoreductase activity, acting on the CH-NH2 group of don…	aging;anatomical structure formation involved in morphogenesis;anatomical structure morphogenesis;biological adhesion;biological regulation;biosynthetic process;cell adhesion;cell morphogenesis;cell motility;cell proliferation;cellular component morphogenesis;cellular component movement;cellular component organization;cellular metabolic process;cellular nitrogen compound metabolic process;cellula…	cell part;chromosome;extracellular space;intracellular membrane-bounded organelle;intracellular non-membrane-bounded organelle;intracellular organelle;membrane;nucleoplasm;nucleus;organelle		SR	+		+	+		+			Signal-peptide	Signal-peptide	0.8357	0.0693	0.8357	0.095	+	+	3.16779	0	4.40348	3.48785	94201300	NaN	94201300	9843620	NaN	9843620	3	0	3	NaN	NaN	NaN
O95825;A6NND8;A6NHJ8;A6NMA8;C9K0F7;H7C3I5;C9JAL0;C9JQD0;F8WF64;C9JZK8;H7C3S0;H7C338;A0A0C4DG14;H7C0X3	Quinone oxidoreductase-like protein 1	CRYZL1	10	10	10	48.7	38.696	0	53.715	195800000	35		binding;catalytic activity;cation binding;coenzyme binding;cofactor binding;ion binding;metal ion binding;NADP binding;NADPH:quinone reductase activity;nucleotide binding;oxidoreductase activity;oxidoreductase activity, acting on NADH or NADPH;oxidoreductase activity, acting on NADH or NADPH, quinone or similar compound as acceptor;transition metal ion binding;zinc ion binding		cell part;cytosol											UPS	Intracellular	0.617	0.8248	0.0001	0.1752	+	+	3.56655	0	3.92425	3.4868	38519300	4693700	61069700	31852400	1732830	10986500	5	2	3	5919000	NaN	3468400
O75096	Low-density lipoprotein receptor-related protein 4	LRP4	15	15	15	13.1	212.04	0	106.97	122220000	48		binding;calcium ion binding;cation binding;ion binding;metal ion binding;protein binding;receptor binding;receptor tyrosine kinase binding;scaffold protein binding	anatomical structure development;anatomical structure morphogenesis;biological regulation;cellular component assembly;cellular component morphogenesis;cellular component organization;cellular localization;cellular membrane organization;cellular process;developmental process;endocytosis;establishment of localization;extracellular matrix organization;extracellular structure organization;growth;loca…	cell body;cell part;cell projection;cell surface;macromolecular complex;membrane;neuron projection;neuronal cell body;protein complex;synapse		EGF;EGF_CA;LDLa;LY	+	+					+		Signal-peptide	Signal-peptide	0.9498	0.0006	0.9498	0.0497	+	+	4.27696	0	3.42746	3.47031	40741000	NaN	40741000	925378	NaN	925378	3	0	3	NaN	NaN	NaN
P11047;R4GNC7	Laminin subunit gamma-1	LAMC1	70	70	70	56.1	177.6	0	323.31	9552400000	546		binding;extracellular matrix structural constituent;glycolipid binding;glycosphingolipid binding;lipid binding;sphingolipid binding;structural molecule activity	anatomical structure development;anatomical structure morphogenesis;biological adhesion;biological regulation;cell adhesion;cell junction organization;cell morphogenesis;cell motility;cellular component assembly;cellular component disassembly;cellular component morphogenesis;cellular component movement;cellular component organization;cellular process;developmental process;extracellular matrix org…	extracellular matrix;extracellular organelle;extracellular region;extracellular space;laminin complex;macromolecular complex;organelle;protein complex;vesicle	Amoebiasis;ECM-receptor interaction;Focal adhesion;Pathways in cancer;Prion diseases;Small cell lung cancer;Toxoplasmosis	EGF_Lam;LamB;LamNT	+		+	+		+			Signal-peptide	Signal-peptide	0.8058	0.0463	0.8058	0.1479	+	+	3.96757	0	3.56038	3.44522	1573870000	251230000	2896500000	1452680000	63426700	153517000	6	3	3	276910000	297790000	178990000
Q13510;A0A1B0GTP7;A0A1B0GUH5;A0A1B0GTZ5;A0A1B0GTM3;A0A1B0GUA4;A0A1B0GW68;E7EMM4;A0A1B0GUW4;A0A1B0GUG1;A0A1B0GUE3;A0A1B0GV06;A0A1B0GVG2;A0A1B0GUB3;A0A1B0GU06;A0A1B0GU62;A0A1B0GVE7;A0A1B0GVJ1;A0A1B0GW48;A0A1B0GV95;A0A1B0GVA3;A0A1B0GVC9;A0A1B0GUJ3;A0A1B0GW66;A0A1B0GV88	Acid ceramidase;Acid ceramidase subunit alpha;Acid ceramidase subunit beta	ASAH1	5	5	5	19.7	44.659	0	8.692	107970000	17		catalytic activity;ceramidase activity;hydrolase activity;hydrolase activity, acting on carbon-nitrogen (but not peptide) bonds;hydrolase activity, acting on carbon-nitrogen (but not peptide) bonds, in linear amides	anatomical structure development;cellular lipid metabolic process;cellular metabolic process;cellular process;developmental process;lipid metabolic process;metabolic process;primary metabolic process;response to chemical stimulus;response to stimulus;small molecule metabolic process	cell part;extracellular organelle;organelle;vesicle	Lysosome;Sphingolipid metabolism		+		+	+		+			Signal-peptide	Signal-peptide	0.9729	0.0019	0.9729	0.0252	+	+	4.22737	0	3.38261	3.41466	34248000	NaN	34248000	6922530	NaN	6922530	3	0	3	NaN	NaN	NaN
P54803;A0A087WX10;G3V5E8;G3V4M2;G3V255	Galactocerebrosidase	GALC	7	7	7	18	77.063	0	20.96	80853000	23		catalytic activity;ceramidase activity;galactosylceramidase activity;hydrolase activity;hydrolase activity, acting on carbon-nitrogen (but not peptide) bonds;hydrolase activity, acting on carbon-nitrogen (but not peptide) bonds, in linear amides;hydrolase activity, acting on glycosyl bonds;hydrolase activity, hydrolyzing O-glycosyl compounds	carbohydrate metabolic process;catabolic process;cellular lipid metabolic process;cellular metabolic process;cellular process;lipid metabolic process;metabolic process;primary metabolic process;small molecule metabolic process	cell part;extracellular organelle;intracellular membrane-bounded organelle;intracellular organelle;lysosome;organelle;vacuole;vesicle	Lysosome;Sphingolipid metabolism		+					+			Signal-peptide	Signal-peptide	0.8449	0.0621	0.8449	0.093	+	+	4.10427	0	3.43593	3.40864	26951000	NaN	26951000	1761750	NaN	1761750	3	0	3	NaN	NaN	NaN
P07998;G3V357	Ribonuclease pancreatic	RNASE1	5	5	5	55.1	17.644	0	34.468	258550000	41		binding;catalytic activity;endonuclease activity;endonuclease activity, active with either ribo- or deoxyribonucleic acids and producing 3'-phosphomonoesters;endoribonuclease activity;endoribonuclease activity, producing 3'-phosphomonoesters;hydrolase activity;hydrolase activity, acting on ester bonds;nuclease activity;nucleic acid binding;pancreatic ribonuclease activity;ribonuclease activity		extracellular organelle;organelle;vesicle		RNAse_Pc	+		+			+			Signal-peptide	Signal-peptide	0.9916	0	0.9916	0.0084	+	+	3.68578	0	3.69896	3.40602	83964700	NaN	83964700	5203960	NaN	5203960	3	0	3	NaN	NaN	NaN
B4E2I4;P48506;A0A2R8YEL6;E1CEI4;A0A0C4DGB2;A0A2R8Y648	Glutamate--cysteine ligase catalytic subunit	GCLC	13	13	13	31.5	66.463	0	152.23	271180000	42		acid-amino acid ligase activity;adenyl nucleotide binding;adenyl ribonucleotide binding;ADP binding;amine binding;amino acid binding;ATP binding;binding;carboxylic acid binding;catalytic activity;cation binding;coenzyme binding;cofactor binding;glutamate binding;glutamate-cysteine ligase activity;ion binding;ligase activity;ligase activity, forming carbon-nitrogen bonds;magnesium ion binding;meta…	amine metabolic process;biological regulation;biosynthetic process;cellular amino acid metabolic process;cellular component organization;cellular homeostasis;cellular ketone metabolic process;cellular metabolic process;cellular nitrogen compound metabolic process;cellular process;circulatory system process;homeostatic process;metabolic process;mitochondrion organization;multicellular organismal p…	cell part;cytosol;macromolecular complex;protein complex	Glutathione metabolism										Intracellular	Intracellular	0.5688	0.984	0	0.0159	+	+	2.93201	0	4.56121	3.37395	54236400	5120000	86980700	47548600	2064190	22336100	5	2	3	NaN	6579600	3660400
O75144;K4DIA0;A0A087X1L8	ICOS ligand	ICOSLG	5	5	5	17.9	33.348	0	103.95	125480000	12		binding;protein binding;receptor binding	biological regulation;cell activation;cellular process;immune system process;response to abiotic stimulus;response to osmotic stress;response to stimulus;response to stress;signal transduction	cell part;extracellular organelle;membrane;organelle;plasma membrane;vesicle	Cell adhesion molecules (CAMs);Intestinal immune network for IgA production	IG	+	+	+				+		Signal-peptide	Signal-peptide	0.874	0.1078	0.874	0.0182	+	+	3.48402	0	3.79211	3.35532	41828000	NaN	41828000	6665050	NaN	6665050	3	0	3	NaN	NaN	NaN
P36639;C9J361	7,8-dihydro-8-oxoguanine triphosphatase	NUDT1	5	5	5	28.9	22.519	0	25.029	99872000	18		8-oxo-7,8-dihydrodeoxyguanosine triphosphate pyrophosphatase activity;8-oxo-7,8-dihydroguanosine triphosphate pyrophosphatase activity;ATP diphosphatase activity;binding;catalytic activity;cation binding;GTPase activity;hydrolase activity;hydrolase activity, acting on acid anhydrides;hydrolase activity, acting on acid anhydrides, in phosphorus-containing anhydrides;ion binding;metal ion binding;n…	catabolic process;cell communication;cellular metabolic process;cellular nitrogen compound metabolic process;cellular process;DNA metabolic process;DNA repair;heterocycle metabolic process;macromolecule metabolic process;metabolic process;nitrogen compound metabolic process;nucleobase-containing compound catabolic process;nucleobase-containing compound metabolic process;nucleobase-containing smal…	cell part;cytoplasm;cytosol;extracellular organelle;intracellular membrane-bounded organelle;intracellular organelle;mitochondrion;nucleus;organelle;vesicle					+	+					UPS	Intracellular	0.5691	0.695	0.0245	0.2805	+	+	4.07448	0	3.37164	3.34592	33290300	NaN	33290300	5245890	NaN	5245890	3	0	3	NaN	NaN	NaN
P05091;F8VP50;S4R3S4;H0Y2X5;H0YMG7;P00352;P47895;O94788	Aldehyde dehydrogenase, mitochondrial	ALDH2	13	13	12	40.8	56.381	0	79.901	163720000	56		3-chloroallyl aldehyde dehydrogenase activity;aldehyde dehydrogenase (NAD) activity;aldehyde dehydrogenase [NAD(P)+] activity;androgen binding;benzaldehyde dehydrogenase (NAD+) activity;binding;catalytic activity;coenzyme binding;cofactor binding;electron carrier activity;enzyme activator activity;enzyme regulator activity;GTPase activator activity;GTPase regulator activity;hormone binding;identi…	alcohol metabolic process;anatomical structure development;anatomical structure morphogenesis;behavior;biological regulation;biosynthetic process;carbohydrate metabolic process;catabolic process;cell communication;cell development;cell differentiation;cell-cell signaling;cellular aldehyde metabolic process;cellular ketone metabolic process;cellular lipid metabolic process;cellular metabolic proce…	cell part;cytoplasm;cytosol;extracellular organelle;organelle;vesicle	Arginine and proline metabolism;Ascorbate and aldarate metabolism;beta-Alanine metabolism;Chloroalkane and chloroalkene degradation;Drug metabolism - cytochrome P450;Fatty acid metabolism;Glycerolipid metabolism;Glycolysis / Gluconeogenesis;Histidine metabolism;Limonene and pinene degradation;Lysine degradation;Metabolism of xenobiotics by cytochrome P450;Pentose and glucuronate interconversions;…				+						Intracellular	Intracellular	0.5494	0.9302	0.0048	0.065	+	+	3.13857	0	4.16559	3.34523	54574300	NaN	54574300	24962100	NaN	24962100	3	0	3	NaN	NaN	NaN
Q9UGT4	Sushi domain-containing protein 2	SUSD2	13	13	13	32.8	90.207	0	323.31	305260000	63		binding;carbohydrate binding;cargo receptor activity;pattern binding;polysaccharide binding;receptor activity;scavenger receptor activity	biological regulation;immune system process;response to stimulus	cell part;extracellular organelle;membrane;organelle;plasma membrane;vesicle		AMOP;CCP;SO;VWD	+	+	+				+		Signal-peptide	Signal-peptide	0.9285	0.0008	0.9285	0.0707	+	+	3.22034	0	3.96469	3.29405	90723300	NaN	90723300	24784800	NaN	24784800	3	0	3	NaN	NaN	NaN
P09211;A8MX94;A0A087X2E9;A0A2R8Y5E5;A0A087X243	Glutathione S-transferase P	GSTP1	19	19	19	71.9	23.356	0	323.31	34710000000	818		binding;catalytic activity;dinitrosyl-iron complex binding;enzyme binding;enzyme regulator activity;glutathione transferase activity;JUN kinase binding;kinase binding;kinase regulator activity;nitric oxide binding;protein binding;protein kinase binding;S-nitrosoglutathione binding;transferase activity;transferase activity, transferring alkyl or aryl (other than methyl) groups	amine metabolic process;anatomical structure development;biological regulation;cell proliferation;cellular amino acid metabolic process;cellular ketone metabolic process;cellular metabolic process;cellular nitrogen compound metabolic process;cellular process;developmental process;localization;metabolic process;nitrogen compound metabolic process;organic acid metabolic process;peptide metabolic pr…	cell part;cytoplasm;cytosol;extracellular organelle;extracellular space;intracellular;intracellular membrane-bounded organelle;intracellular organelle;macromolecular complex;membrane;mitochondrion;nucleus;organelle;plasma membrane;protein complex;vesicle	Drug metabolism - cytochrome P450;Glutathione metabolism;Metabolism of xenobiotics by cytochrome P450				+	+					UPS	Intracellular	0.5984	0.8379	0.0141	0.1479	+	+	3.98827	0	3.34197	3.2878	5546060000	992073000	10100000000	5164830000	173129000	2107660000	6	3	3	887080000	1191900000	897240000
Q6YHK3	CD109 antigen	CD109	16	16	16	16.4	161.69	0	126	171370000	58		binding;cytokine binding;endopeptidase inhibitor activity;endopeptidase regulator activity;enzyme inhibitor activity;enzyme regulator activity;growth factor binding;peptidase inhibitor activity;peptidase regulator activity;protein binding;serine-type endopeptidase inhibitor activity;transforming growth factor beta binding	anatomical structure development;anatomical structure formation involved in morphogenesis;biological regulation;cellular process;developmental process;molting cycle;multicellular organismal process;regulation of protein modification process;syncytium formation	cell part;cell surface;extracellular space;membrane;plasma membrane			+		+	+		+			Signal-peptide	Signal-peptide	0.6257	0.1038	0.6257	0.2706	+	+	3.18982	0	3.98866	3.28696	56689700	NaN	56689700	9943370	NaN	9943370	3	0	3	NaN	NaN	NaN
Q9BQT9;F5H5D7;F5H7C7;F5H5C6;F5H746;F5H172	Calsyntenin-3	CLSTN3	15	15	15	25.7	106.1	0	119.21	204960000	62		binding;calcium ion binding;cation binding;ion binding;metal ion binding	biological adhesion;cell adhesion;cell communication;cell-cell signaling;cellular component assembly;cellular component organization;cellular process;signaling	cell part;extracellular organelle;membrane;organelle;vesicle		CA	+	+					+		Signal-peptide	Signal-peptide	0.9976	0.0001	0.9976	0.0023	+	+	3.3427	0	3.81445	3.28528	68321000	NaN	68321000	16516800	NaN	16516800	3	0	3	NaN	NaN	NaN
A0A140T979;A0A0G2JH58;A0A140T9H4;A0A140T9D8;A0A0G2JH91;X6R344;Q29980;A0A0G2JHB5;F5H7Q8;A0A140T9M6	MHC class I polypeptide-related sequence B	MICB	6	6	6	29.4	40.134	0	72.148	124350000	31		antigen binding;binding;natural killer cell lectin-like receptor binding;protein binding;receptor binding	biological regulation;cell activation;cell death;cell killing;cellular process;death;immune system process;response to abiotic stimulus;response to chemical stimulus;response to external stimulus;response to extracellular stimulus;response to heat;response to oxidative stress;response to stimulus;response to stress;signal transduction;viral reproduction	cell part;cell surface;membrane;plasma membrane	Natural killer cell mediated cytotoxicity	IGc1	+	+	+	+			+		Intracellular	Intracellular	0.6744	0.9651	0.0047	0.0301	+	+	3.26451	0	3.88287	3.27665	39896000	NaN	39896000	10591300	NaN	10591300	3	0	3	NaN	NaN	NaN
Q14894;I3NI53;I3L2W5;I3L325;I3L3J9;I3L3Y1	Ketimine reductase mu-crystallin	CRYM	8	8	8	37.9	33.775	0	41.903	114150000	32		binding;catalytic activity;coenzyme binding;cofactor binding;hormone binding;identical protein binding;NADP binding;nucleotide binding;oxidoreductase activity;oxidoreductase activity, acting on the CH-NH group of donors;oxidoreductase activity, acting on the CH-NH group of donors, NAD or NADP as acceptor;protein binding;protein binding transcription factor activity;protein dimerization activity;p…	alcohol metabolic process;amine metabolic process;amine transport;amino acid transport;biological regulation;cellular amino acid metabolic process;cellular aromatic compound metabolic process;cellular ketone metabolic process;cellular metabolic process;cellular nitrogen compound metabolic process;cellular process;establishment of localization;hormone metabolic process;hormone transport;metabolic …	cell part;cytoplasm;extracellular organelle;intracellular membrane-bounded organelle;intracellular organelle;mitochondrion;nucleus;organelle;vesicle					+						UPS	Intracellular	0.6181	0.9774	0.0004	0.0222	+	+	3.1516	0	4.0051	3.2701	38051000	NaN	38051000	4444370	NaN	4444370	3	0	3	NaN	NaN	NaN
Q14118	Dystroglycan;Alpha-dystroglycan;Beta-dystroglycan	DAG1	25	25	25	39.8	97.44	0	271.01	4252400000	190		actin binding;actinin binding;alpha-actinin binding;binding;calcium ion binding;cation binding;cytoskeletal protein binding;extracellular matrix binding;ion binding;laminin binding;laminin-1 binding;metal ion binding;protein binding;protein domain specific binding;receptor activity;SH2 domain binding;structural constituent of muscle;structural molecule activity;tubulin binding;vinculin binding;vi…	anatomical structure morphogenesis;biological adhesion;biological regulation;cell adhesion;cellular component organization;cellular process;cytoskeleton organization;developmental maturation;developmental process;establishment of localization;extracellular matrix organization;extracellular structure organization;interspecies interaction between organisms;locomotion;macromolecule metabolic process…	cell part;cell projection;cytoplasm;cytoskeleton;dystrophin-associated glycoprotein complex;extracellular organelle;extracellular region;extracellular space;filopodium;intracellular non-membrane-bounded organelle;intracellular organelle;macromolecular complex;membrane;nucleoplasm;organelle;plasma membrane;protein complex;vesicle	Arrhythmogenic right ventricular cardiomyopathy (ARVC);Dilated cardiomyopathy;ECM-receptor interaction;Hypertrophic cardiomyopathy (HCM);Viral myocarditis	CADG	+	+	+	+			+		Signal-peptide	Signal-peptide	0.8103	0.0392	0.8103	0.1505	+	+	3.52982	0	3.58606	3.2485	676376000	107019000	1245730000	632981000	33936800	167355000	6	3	3	138330000	111770000	70957000
P56159	GDNF family receptor alpha-1	GFRA1	7	7	7	18.5	51.455	0	110.22	216310000	23		binding;cytokine binding;cytokine receptor activity;glial cell-derived neurotrophic factor receptor activity;molecular transducer activity;protein binding;receptor activity;receptor binding;signal transducer activity;signaling receptor activity;transmembrane signaling receptor activity	biological regulation;cellular process;locomotion;response to chemical stimulus;response to external stimulus;response to stimulus;signal transduction	cell part;extracellular organelle;membrane;organelle;plasma membrane;vesicle		GDNF	+		+			+			Signal-peptide	Signal-peptide	0.9565	0.0314	0.9565	0.012	+	+	2.78473	0	4.54967	3.24537	72103300	NaN	72103300	29162500	NaN	29162500	3	0	3	NaN	NaN	NaN
Q9NR34;B1AJZ5;A6NGN6;A0A087WZ31	Mannosyl-oligosaccharide 1,2-alpha-mannosidase IC;alpha-1,2-Mannosidase	MAN1C1	12	12	12	29	70.91	0	41.099	279780000	47		binding;calcium ion binding;catalytic activity;cation binding;hydrolase activity;hydrolase activity, acting on glycosyl bonds;hydrolase activity, hydrolyzing O-glycosyl compounds;ion binding;mannosidase activity;mannosyl-oligosaccharide 1,2-alpha-mannosidase activity;mannosyl-oligosaccharide mannosidase activity;metal ion binding	carbohydrate metabolic process;cellular metabolic process;cellular process;macromolecule metabolic process;macromolecule modification;metabolic process;peptidyl-amino acid modification;primary metabolic process;protein glycosylation;protein metabolic process;protein modification process	cell part;extracellular organelle;membrane;organelle;vesicle	N-Glycan biosynthesis;Protein processing in endoplasmic reticulum;Various types of N-glycan biosynthesis			+	+						Transmembrane	Transmembrane	0.9989	0.0001	0.001	0.9989	+	+	2.84169	0	4.43106	3.24321	93259400	NaN	93259400	22926800	NaN	22926800	3	0	3	NaN	NaN	NaN
Q06481;E9PSC7;E9PQS3	Amyloid-like protein 2	APLP2	3	3	3	5	86.955	0	157.75	106640000	13		binding;carbohydrate binding;cation binding;DNA binding;endopeptidase inhibitor activity;endopeptidase regulator activity;enzyme inhibitor activity;enzyme regulator activity;glycosaminoglycan binding;heparin binding;identical protein binding;ion binding;metal ion binding;nucleic acid binding;pattern binding;peptidase inhibitor activity;peptidase regulator activity;polysaccharide binding;protein b…	alcohol metabolic process;anatomical structure development;behavior;behavioral interaction between organisms;biological regulation;cellular component organization;cellular homeostasis;cellular ion homeostasis;cellular process;developmental process;extracellular matrix organization;extracellular structure organization;homeostatic process;lipid metabolic process;metabolic process;multicellular orga…	cell part;extracellular organelle;intracellular membrane-bounded organelle;intracellular organelle;membrane;nucleus;organelle;plasma membrane;vesicle		A4_EXTRA;KU	+	+	+				+		Signal-peptide	Signal-peptide	0.8454	0.0008	0.8454	0.1538	+	+	3.54029	0	3.53238	3.21849	25945300	NaN	25945300	6853440	NaN	6853440	3	0	3	NaN	NaN	NaN
P52209;K7EM49;K7EPF6;K7EMN2;K7ELN9	6-phosphogluconate dehydrogenase, decarboxylating	PGD	36	36	36	85.9	53.139	0	323.31	11076000000	417		binding;catalytic activity;coenzyme binding;cofactor binding;NADP binding;nucleotide binding;oxidoreductase activity;oxidoreductase activity, acting on CH-OH group of donors;oxidoreductase activity, acting on the CH-OH group of donors, NAD or NADP as acceptor;phosphogluconate dehydrogenase (decarboxylating) activity	alcohol metabolic process;biosynthetic process;carbohydrate metabolic process;catabolic process;cellular ketone metabolic process;cellular metabolic process;cellular nitrogen compound metabolic process;cellular process;cofactor metabolic process;heterocycle metabolic process;metabolic process;nitrogen compound metabolic process;nucleobase-containing compound metabolic process;nucleobase-containin…	cell part;cytosol;extracellular organelle;intracellular membrane-bounded organelle;intracellular organelle;nucleus;organelle;vesicle	Glutathione metabolism;Pentose phosphate pathway				+						UPS	Intracellular	0.5229	0.8807	0.0327	0.0866	+	+	3.73955	0	3.36805	3.20056	1823990000	321613000	3326370000	1704990000	66029400	701205000	6	3	3	316840000	389900000	258100000
P08253;H3BR66;H3BS34;H3BV48	72 kDa type IV collagenase;PEX	MMP2	18	18	18	45.8	73.881	0	288.39	423150000	73		binding;catalytic activity;cation binding;endopeptidase activity;hydrolase activity;ion binding;metal ion binding;metalloendopeptidase activity;metallopeptidase activity;peptidase activity;peptidase activity, acting on L-amino acid peptides;serine hydrolase activity;serine-type endopeptidase activity;serine-type peptidase activity;transition metal ion binding;zinc ion binding	anatomical structure formation involved in morphogenesis;anatomical structure morphogenesis;biological regulation;cell differentiation;cellular component disassembly;cellular component organization;cellular metabolic process;cellular process;developmental maturation;developmental process;extracellular matrix organization;extracellular structure organization;locomotion;macromolecule metabolic proc…	cell part;extracellular matrix;extracellular region;extracellular space;intracellular membrane-bounded organelle;intracellular organelle;membrane;mitochondrion;nucleus;organelle;plasma membrane;proteinaceous extracellular matrix	Bladder cancer;GnRH signaling pathway;Leukocyte transendothelial migration;Pathways in cancer	FN2;HX;ZnMc	+		+	+		+			Signal-peptide	Signal-peptide	0.8001	0.1053	0.8001	0.0946	+	+	2.51014	0	5.12941	3.19895	139174000	NaN	139174000	47988500	NaN	47988500	3	0	3	NaN	NaN	NaN
P16870;H0YAM0;D6RF88;C9JE88;D6R930	Carboxypeptidase E	CPE	9	9	9	31.3	53.15	0	32.249	207940000	24		binding;carboxypeptidase activity;catalytic activity;cation binding;cell adhesion molecule binding;exopeptidase activity;hydrolase activity;ion binding;metal ion binding;metallocarboxypeptidase activity;metalloexopeptidase activity;metallopeptidase activity;neurexin family protein binding;peptidase activity;peptidase activity, acting on L-amino acid peptides;protein binding;transition metal ion b…	anatomical structure morphogenesis;biological regulation;cellular component organization;cellular localization;cellular membrane organization;cellular metabolic process;cellular process;developmental process;hormone metabolic process;localization;macromolecule metabolic process;macromolecule modification;membrane organization;metabolic process;primary metabolic process;protein maturation;protein …	cell part;extracellular organelle;Golgi apparatus;intracellular membrane-bounded organelle;intracellular organelle;membrane;nucleus;organelle;plasma membrane;vesicle	Type I diabetes mellitus	Zn_pept	+		+	+		+			Signal-peptide	Signal-peptide	0.6266	0.0489	0.6266	0.3245	+	+	2.91876	0	4.1908	3.1963	69311700	NaN	69311700	19667000	NaN	19667000	3	0	3	NaN	NaN	NaN
Q96MK3;Q71MG5;K7EIV7	Protein FAM20A	FAM20A	13	13	12	38.3	61.416	0	167.66	434230000	65			anatomical structure development;biological regulation;developmental process;homeostatic process	cell;cell part;extracellular organelle;Golgi apparatus;intracellular membrane-bounded organelle;intracellular organelle;organelle;vesicle			+		+	+		+			Signal-peptide	Signal-peptide	0.7832	0.0056	0.7832	0.2111	+	+	2.47606	0	5.2051	3.18779	144743000	NaN	144743000	4970640	NaN	4970640	3	0	3	NaN	NaN	NaN
O00625	Pirin	PIR	5	5	5	26.6	32.113	0	86.543	181110000	28		binding;catalytic activity;cation binding;dioxygenase activity;ion binding;metal ion binding;oxidoreductase activity;oxidoreductase activity, acting on single donors with incorporation of molecular oxygen;oxidoreductase activity, acting on single donors with incorporation of molecular oxygen, incorporation of two atoms of oxygen;protein binding transcription factor activity;quercetin 2,3-dioxygen…	biological regulation;biosynthetic process;cell differentiation;cellular metabolic process;cellular nitrogen compound metabolic process;cellular process;developmental process;macromolecule metabolic process;metabolic process;nitrogen compound metabolic process;nucleobase-containing compound metabolic process;primary metabolic process;RNA metabolic process;transcription from RNA polymerase II prom…	cell part;cytoplasm;intracellular membrane-bounded organelle;intracellular organelle;nucleus;organelle											UPS	Intracellular	0.5735	0.9175	0.0001	0.0824	+	+	3.57609	0	3.44653	3.17876	35867300	5414800	56169000	30483200	77780.3	17687800	5	2	3	5359800	5469800	NaN
Q96FE5;H0YMX3;H3BMN3;H3BQ49;H3BN48;Q7L985	Leucine-rich repeat and immunoglobulin-like domain-containing nogo receptor-interacting protein 1	LINGO1	9	9	9	26	69.875	0	42.311	83148000	28			anatomical structure development;biological regulation;cell development;cellular component organization;cellular process;developmental process;response to stimulus;signal transduction	cell part;membrane;plasma membrane		IGc2;LRR_TYP;LRRCT;LRRNT	+	+	+	+			+		Signal-peptide	Signal-peptide	0.6608	0.0166	0.6608	0.3226	+	+	4.02977	0	3.16142	3.1618	27716000	NaN	27716000	3730170	NaN	3730170	3	0	3	NaN	NaN	NaN
P48723	Heat shock 70 kDa protein 13	HSPA13	10	10	10	25.9	51.927	0	45.288	256270000	40		adenyl nucleotide binding;adenyl ribonucleotide binding;ATP binding;binding;nucleotide binding;purine nucleotide binding;purine ribonucleoside triphosphate binding;purine ribonucleotide binding;ribonucleotide binding		cell part;endoplasmic reticulum;extracellular organelle;intracellular membrane-bounded organelle;intracellular organelle;organelle;vesicle			+		+			+			Signal-peptide	Signal-peptide	0.7939	0.0396	0.7939	0.1665	+	+	3.3574	0	3.52717	3.11867	42176100	6532170	77820000	42507700	1067530	26545200	6	3	3	7586800	6557500	5452200
P16930;H0YLC7;H3BNP8	Fumarylacetoacetase	FAH	11	11	11	32.9	46.374	0	35.929	303660000	33		binding;catalytic activity;cation binding;fumarylacetoacetase activity;hydrolase activity;hydrolase activity, acting on acid carbon-carbon bonds;hydrolase activity, acting on acid carbon-carbon bonds, in ketonic substances;ion binding;metal ion binding	amine metabolic process;catabolic process;cellular amino acid metabolic process;cellular aromatic compound metabolic process;cellular ketone metabolic process;cellular metabolic process;cellular nitrogen compound metabolic process;cellular process;metabolic process;nitrogen compound metabolic process;organic acid metabolic process;primary metabolic process;small molecule metabolic process	cell part;cytosol;extracellular organelle;organelle;vesicle	Styrene degradation;Tyrosine metabolism				+						UPS	Intracellular	0.5042	0.8908	0.0029	0.1063	+	+	3.19006	0	3.6628	3.105	60358800	6692350	96136400	51872900	2535900	24046800	5	2	3	NaN	4899200	8485500
Q86XX4;H0Y8V2;H0Y9C9;H0Y9A6	Extracellular matrix protein FRAS1	FRAS1	13	13	13	7.2	443.21	0	67.484	74712000	36		binding;cation binding;ion binding;metal ion binding	anatomical structure development;anatomical structure morphogenesis;cell communication;cellular process;developmental process;establishment of localization;protein transport;transport	cell part;membrane;plasma membrane		Calx_beta;EGF;FU;VWC	+	+					+		Signal-peptide	Signal-peptide	0.9499	0.001	0.9499	0.0492	+	+	3.63891	0	3.29142	3.10044	24904000	NaN	24904000	6389120	NaN	6389120	3	0	3	NaN	NaN	NaN
C9J8Z4;Q969P0	Immunoglobulin superfamily member 8	IGSF8	5	5	5	22.9	32.284	0	16.21	117310000	22			anatomical structure development;biological regulation;cell proliferation;cellular component movement;cellular process;developmental process	cell part;cell projection;extracellular organelle;membrane;neuron projection;organelle;plasma membrane;synapse;vesicle		IG	+	+	+				+		Signal-peptide	Signal-peptide	0.8762	0.0019	0.8762	0.1219	+	+	2.96233	0	3.92534	3.09974	39102000	NaN	39102000	6385480	NaN	6385480	3	0	3	NaN	NaN	NaN
P78330;C9JBI3;C9JEJ7;F8WD74	Phosphoserine phosphatase	PSPH	9	9	9	52.4	25.007	0	29.742	295290000	38		binding;calcium ion binding;catalytic activity;cation binding;hydrolase activity;hydrolase activity, acting on ester bonds;identical protein binding;ion binding;magnesium ion binding;metal ion binding;phosphatase activity;phosphoric ester hydrolase activity;phosphoserine phosphatase activity;protein binding;protein dimerization activity;protein homodimerization activity	amine metabolic process;biosynthetic process;cellular amino acid metabolic process;cellular ketone metabolic process;cellular metabolic process;cellular nitrogen compound metabolic process;cellular process;metabolic process;nitrogen compound metabolic process;organic acid metabolic process;phosphorus metabolic process;primary metabolic process;response to abiotic stimulus;response to chemical sti…	cell part;cell projection;cytoplasm;cytosol;neuron projection	Glycine, serine and threonine metabolism;Methane metabolism										UPS	Intracellular	0.5508	0.8855	0.0039	0.1107	+	+	2.91641	0	3.96648	3.08803	72242300	9508000	93153700	45329700	NaN	21411400	4	1	3	9508000	NaN	NaN
K7EIK7;O95834;A0A0C4DGQ7;C9JRL6;K7EKG3;K7EII6;K7ERY9;K7EKU5;K7ERR9;K7ERR2;K7EIM1;K7ELI8;K7EQR0	Echinoderm microtubule-associated protein-like 2	EML2	6	6	6	13.1	84.729	0	34.578	122300000	29		binding;cytoskeletal protein binding;microtubule binding;protein binding;tubulin binding	biological regulation;multicellular organismal process;neurological system process;regulation of organelle organization	cell part;cytoplasm;intracellular non-membrane-bounded organelle;intracellular organelle;macromolecular complex;organelle;protein complex		WD40	+	+					+		Intracellular	Intracellular	0.7003	0.9925	0.0001	0.0074	+	+	3.78326	0	3.16091	3.06639	33953000	NaN	33953000	8172410	NaN	8172410	3	0	3	NaN	NaN	NaN
F5H7Z2;F5H2W4;B3KW70;F5GYX4;H0YG03;Q13361;H0YGS3	Microfibrillar-associated protein 5	MFAP5	2	2	2	16.4	14.456	0.0011139	2.8297	81048000	8		extracellular matrix structural constituent;structural molecule activity	anatomical structure development;cellular component organization;cellular process;developmental process;extracellular matrix organization;extracellular structure organization	extracellular region			+		+			+			Signal-peptide	Signal-peptide	0.8234	0.0471	0.8234	0.1296	+	+	3.3448	0	3.44977	3.06333	27016000	NaN	27016000	2290570	NaN	2290570	3	0	3	NaN	NaN	NaN
Q08380;K7ESM3;K7EKQ5;K7EP36;K7ERZ6;K7EJD3;K7ES75;K7EN99;K7EJY8	Galectin-3-binding protein	LGALS3BP	11	11	11	34	65.33	0	25.427	137830000	28		cargo receptor activity;receptor activity;scavenger receptor activity	biological adhesion;biological regulation;cell adhesion;cellular component organization;cellular membrane organization;cellular process;endocytosis;establishment of localization;membrane invagination;membrane organization;response to stimulus;response to stress;signal transduction;transport;vesicle-mediated transport	cell part;extracellular matrix;extracellular organelle;extracellular space;membrane;organelle;proteinaceous extracellular matrix;vesicle		BACK;SR	+		+	+		+			Signal-peptide	Signal-peptide	0.9824	0.0063	0.9824	0.0113	+	+	3.26377	0	3.50735	3.05537	45943300	NaN	45943300	5441980	NaN	5441980	3	0	3	NaN	NaN	NaN
P02751;H0Y7Z1;H0Y4K8	Fibronectin;Anastellin;Ugl-Y1;Ugl-Y2;Ugl-Y3	FN1	24	24	24	20.6	272.32	0	175.12	200280000	76		binding;carbohydrate binding;collagen binding;enzyme activator activity;enzyme binding;enzyme regulator activity;glycosaminoglycan binding;heparin binding;integrin binding;pattern binding;peptidase activator activity;peptidase regulator activity;polysaccharide binding;protease binding;protein binding;protein complex binding;receptor binding	anatomical structure formation involved in morphogenesis;anatomical structure morphogenesis;biological adhesion;biological regulation;cell activation;cell adhesion;cell differentiation;cell junction organization;cell morphogenesis;cell motility;cellular component assembly;cellular component disassembly;cellular component morphogenesis;cellular component movement;cellular component organization;ce…	cell part;extracellular matrix;extracellular organelle;extracellular region;extracellular space;intracellular membrane-bounded organelle;intracellular organelle;macromolecular complex;organelle;protein complex;vesicle	Amoebiasis;Bacterial invasion of epithelial cells;ECM-receptor interaction;Focal adhesion;Pathways in cancer;Regulation of actin cytoskeleton;Small cell lung cancer	FN1;FN2;FN3	+		+	+		+			Signal-peptide	Signal-peptide	0.7896	0.0475	0.7896	0.1628	+	+	2.75626	0	4.13969	3.05007	64999600	NaN	64999600	18909900	NaN	18909900	3	0	3	NaN	NaN	NaN
P29218;H0YBL1;E5RIP7;E5RG94;E5RHE9;E5RI82;E5RGY4;E5RIF4;E5RG13	Inositol monophosphatase 1	IMPA1	8	8	8	33.2	30.188	0	66.851	366330000	33		alkali metal ion binding;binding;catalytic activity;cation binding;hydrolase activity;hydrolase activity, acting on ester bonds;identical protein binding;inositol monophosphate phosphatase activity;inositol or phosphatidylinositol phosphatase activity;inositol phosphate phosphatase activity;ion binding;lithium ion binding;magnesium ion binding;manganese ion binding;metal ion binding;phosphatase a…	alcohol metabolic process;biological regulation;biosynthetic process;carbohydrate metabolic process;catabolic process;cellular lipid metabolic process;cellular metabolic process;cellular process;lipid metabolic process;metabolic process;phosphorus metabolic process;primary metabolic process;response to stimulus;signal transduction;small molecule metabolic process	cell part;cytoplasm;cytosol;extracellular organelle;organelle;vesicle	Inositol phosphate metabolism;Phosphatidylinositol signaling system;Streptomycin biosynthesis										UPS	Intracellular	0.5987	0.9254	0	0.0746	+	+	2.3942	0	4.92346	3.02196	120834000	NaN	120834000	27273400	NaN	27273400	3	0	3	NaN	NaN	NaN
Q9GZX9;J3QS03	Twisted gastrulation protein homolog 1	TWSG1	2	2	2	15.7	25.017	0	6.9502	96005000	12			anatomical structure development;anatomical structure formation involved in morphogenesis;anatomical structure morphogenesis;biological regulation;cell differentiation;cellular process;developmental process;multicellular organismal process;response to stimulus;signal transduction	extracellular organelle;extracellular space;organelle;vesicle			+		+	+		+			Signal-peptide	Signal-peptide	0.8705	0.0031	0.8705	0.1264	+	+	2.97218	0	3.69989	2.99111	32001700	NaN	32001700	3224410	NaN	3224410	3	0	3	NaN	NaN	NaN
P43251;A0A5F9ZH15;A0A5F9ZH80;C9JSN9	Biotinidase	BTD	8	8	8	19.9	61.132	0	33.832	178930000	24		biotin carboxylase activity;biotinidase activity;catalytic activity;hydrolase activity;hydrolase activity, acting on carbon-nitrogen (but not peptide) bonds;hydrolase activity, acting on carbon-nitrogen (but not peptide) bonds, in linear amides;ligase activity;ligase activity, forming carbon-nitrogen bonds	anatomical structure development;cellular amide metabolic process;cellular ketone metabolic process;cellular metabolic process;cellular nitrogen compound metabolic process;cellular process;cofactor metabolic process;developmental process;heterocycle metabolic process;metabolic process;nitrogen compound metabolic process;organic acid metabolic process;small molecule metabolic process;sulfur compou…	apical part of cell;cell part;extracellular organelle;extracellular region;extracellular space;intracellular non-membrane-bounded organelle;intracellular organelle;nucleolus;organelle;vesicle	Biotin metabolism;Vitamin digestion and absorption		+		+	+		+			Signal-peptide	Signal-peptide	0.6909	0.0354	0.6909	0.2737	+	+	2.78399	0	3.92362	2.974	59644000	NaN	59644000	8677040	NaN	8677040	3	0	3	NaN	NaN	NaN
P50395;Q5SX87;V9GYF8;Q5SX90;Q5SX91;V9GYJ7;Q5SX86	Rab GDP dissociation inhibitor beta	GDI2	47	47	36	88.1	50.663	0	323.31	17244000000	557		enzyme activator activity;enzyme regulator activity;GDP-dissociation inhibitor activity;GTPase activator activity;GTPase regulator activity;nucleoside-triphosphatase regulator activity;Rab GDP-dissociation inhibitor activity;small GTPase regulator activity	biological regulation;cellular process;establishment of localization;protein transport;response to stimulus;signal transduction;transport;vesicle-mediated transport	cell part;cytoplasm;cytosol;extracellular organelle;Golgi apparatus;intracellular membrane-bounded organelle;intracellular organelle;membrane;organelle;vesicle					+						Intracellular	Intracellular	0.6643	0.9409	0.0104	0.0487	+	+	3.81414	0	3.01714	2.96853	2780690000	606170000	4955200000	2486500000	86926400	1124120000	6	3	3	579640000	703270000	535600000
Q00169;F5GWE5;I3L471;I3L4C0;I3L4U7;I3L459;I3L4H1;I3L2X8;I3L3W1;I3NI10	Phosphatidylinositol transfer protein alpha isoform	PITPNA	9	8	8	44.4	31.806	0	83.71	105600000	25		binding;lipid binding;lipid transporter activity;phosphatidylcholine transmembrane transporter activity;phosphatidylinositol transporter activity;phospholipid transporter activity;substrate-specific transporter activity;transporter activity	establishment of localization;lipid metabolic process;lipid transport;locomotion;metabolic process;multicellular organismal process;neurological system process;primary metabolic process;response to chemical stimulus;response to external stimulus;response to stimulus;transport	cell part;cytoplasm;extracellular organelle;intracellular;organelle;vesicle					+						UPS	Intracellular	0.6343	0.993	0.0003	0.0066	+	+	3.64503	0	3.08515	2.95421	34492700	NaN	34492700	8682850	NaN	8682850	3	0	3	NaN	NaN	NaN
P61916;J3KMY5;H0YIZ1;G3V3E8;E7EMS2;G3V3D1;G3V2V8	Epididymal secretory protein E1	NPC2	12	12	12	70.2	16.57	0	183.04	4039500000	92		binding;cholesterol binding;enzyme binding;lipid binding;protein binding;steroid binding;sterol binding	alcohol metabolic process;biological regulation;establishment of localization;homeostatic process;lipid metabolic process;lipid transport;metabolic process;multi-organism process;primary metabolic process;response to biotic stimulus;response to stimulus;small molecule metabolic process;transport	cell part;endoplasmic reticulum;extracellular organelle;intracellular membrane-bounded organelle;intracellular organelle;lysosome;organelle;vacuole;vesicle	Lysosome	ML	+		+	+		+			Signal-peptide	Signal-peptide	0.9999	0	0.9999	0	+	+	3.92482	0	2.88959	2.90633	620730000	148210000	1093250000	526700000	28096200	151383000	6	3	3	137220000	180140000	127270000
P04406;E7EUT5;O14556	Glyceraldehyde-3-phosphate dehydrogenase	GAPDH	34	34	34	91.9	36.053	0	323.31	325330000000	3654		binding;catalytic activity;coenzyme binding;cofactor binding;cytoskeletal protein binding;glyceraldehyde-3-phosphate dehydrogenase (NAD+) (phosphorylating) activity;identical protein binding;microtubule binding;NAD binding;NADP binding;nucleotide binding;oxidoreductase activity;oxidoreductase activity, acting on the aldehyde or oxo group of donors;oxidoreductase activity, acting on the aldehyde o…	alcohol metabolic process;biological regulation;biosynthetic process;carbohydrate metabolic process;cell death;cell motility;cellular component movement;cellular component organization;cellular metabolic process;cellular process;cytoskeleton organization;death;locomotion;macromolecule metabolic process;macromolecule modification;metabolic process;organelle organization;peptidyl-amino acid modific…	cell part;cytoplasm;cytoskeleton;cytosol;extracellular organelle;intracellular membrane-bounded organelle;intracellular non-membrane-bounded organelle;intracellular organelle;lipid particle;macromolecular complex;membrane;nucleus;organelle;plasma membrane;ribonucleoprotein complex;vesicle	Alzheimer's disease;Glycolysis / Gluconeogenesis	Gp_dh_N			+						UPS	Intracellular	0.6028	0.9099	0.0251	0.065	+	+	3.41488	0	3.15563	2.90516	49647900000	9863740000	89432100000	46242100000	1769570000	24379600000	6	3	3	9340210000	11836000000	8415010000
P30520;Q8N142;G3V2N1	Adenylosuccinate synthetase isozyme 2	ADSS	26	26	26	57	50.097	0	323.31	3399500000	230		adenylosuccinate synthase activity;anion binding;binding;catalytic activity;cation binding;GTP binding;GTPase activity;guanyl nucleotide binding;guanyl ribonucleotide binding;hydrolase activity;hydrolase activity, acting on acid anhydrides;hydrolase activity, acting on acid anhydrides, in phosphorus-containing anhydrides;ion binding;ligase activity;ligase activity, forming carbon-nitrogen bonds;m…	amine metabolic process;biosynthetic process;cellular amino acid metabolic process;cellular aromatic compound metabolic process;cellular ketone metabolic process;cellular metabolic process;cellular nitrogen compound metabolic process;cellular process;heterocycle metabolic process;immune system process;metabolic process;nitrogen compound metabolic process;nucleobase-containing compound metabolic p…	cell part;cytoplasm;cytosol;extracellular organelle;membrane;organelle;plasma membrane;vesicle	Alanine, aspartate and glutamate metabolism;Purine metabolism	Adenylsucc_synt			+						Intracellular	Intracellular	0.5157	0.9656	0.001	0.0335	+	+	3.5754	0	3.05119	2.9011	553733000	117090000	990377000	507465000	14570800	267615000	6	3	3	108070000	133900000	109300000
Q8NFZ8	Cell adhesion molecule 4	CADM4	9	9	9	37.6	42.785	0	194.1	288190000	43			biological adhesion;cell adhesion;cellular process	cell part;extracellular organelle;organelle;vesicle		4.1m;IG;IGc2	+	+					+		Signal-peptide	Signal-peptide	0.993	0.0031	0.993	0.004	+	+	2.34803	0	4.54922	2.86322	94940300	NaN	94940300	11863200	NaN	11863200	3	0	3	NaN	NaN	NaN
O75083;D6RD66	WD repeat-containing protein 1	WDR1	36	36	36	87	66.193	0	323.31	15665000000	486			biological regulation;cell activation;cellular process;coagulation;establishment of localization;exocytosis;multicellular organismal process;neurological system process;regulation of body fluid levels;secretion;transport;vesicle-mediated transport	cell part;cell projection;cytoplasm;cytosol;extracellular organelle;extracellular region;intracellular non-membrane-bounded organelle;intracellular organelle;macromolecular complex;organelle;protein complex;vesicle		WD40			+						UPS	Intracellular	0.5215	0.93	0	0.07	+	+	3.56516	0	2.99655	2.85733	2540110000	561263000	4518970000	2263790000	100627000	1026740000	6	3	3	512620000	676970000	494200000
E7EPS8;P28827;J3QLI4;J3KRV2	Protein-tyrosine-phosphatase;Receptor-type tyrosine-protein phosphatase mu	PTPRM	9	9	9	11.2	157.07	0	97.454	107930000	29		binding;cadherin binding;catalytic activity;cell adhesion molecule binding;hydrolase activity;hydrolase activity, acting on ester bonds;identical protein binding;molecular transducer activity;phosphatase activity;phosphoprotein phosphatase activity;phosphoric ester hydrolase activity;protein binding;protein tyrosine phosphatase activity;receptor activity;signal transducer activity;signaling recep…	anatomical structure formation involved in morphogenesis;biological adhesion;biological regulation;cell adhesion;cellular component organization;cellular metabolic process;cellular process;developmental process;locomotion;macromolecule metabolic process;macromolecule modification;metabolic process;phosphorus metabolic process;primary metabolic process;protein dephosphorylation;protein metabolic p…	cell part;cell projection;cytoplasm;membrane	Adherens junction;Cell adhesion molecules (CAMs)	FN3;IG;MAM;PTPc	+	+					+		Intracellular	Intracellular	0.5476	0.9088	0	0.0912	+	+	2.72701	0	3.75614	2.85697	34976300	NaN	34976300	5680620	NaN	5680620	3	0	3	NaN	NaN	NaN
O00469;E7ETU9;C9JXZ0	Procollagen-lysine,2-oxoglutarate 5-dioxygenase 2	PLOD2	9	9	9	17.4	84.685	0	74.513	195140000	35		binding;carboxylic acid binding;catalytic activity;cation binding;ion binding;iron ion binding;L-ascorbic acid binding;metal ion binding;oxidoreductase activity;oxidoreductase activity, acting on paired donors, with incorporation or reduction of molecular oxygen;oxidoreductase activity, acting on paired donors, with incorporation or reduction of molecular oxygen, 2-oxoglutarate as one donor, and …	cellular component organization;cellular metabolic process;cellular process;extracellular matrix organization;extracellular structure organization;macromolecule metabolic process;macromolecule modification;metabolic process;primary metabolic process;protein metabolic process;protein modification process;response to chemical stimulus;response to stimulus;response to stress	cell part;endoplasmic reticulum;extracellular organelle;intracellular membrane-bounded organelle;intracellular organelle;membrane;organelle;vesicle	Lysine degradation	P4Hc	+		+			+			Signal-peptide	Signal-peptide	0.8281	0.0736	0.8281	0.0983	+	+	2.68357	0	3.73321	2.81672	64710000	NaN	64710000	15178400	NaN	15178400	3	0	3	NaN	NaN	NaN
Q07954;Q6PJ72;H0YJI8;Q7Z7K9	Prolow-density lipoprotein receptor-related protein 1;Low-density lipoprotein receptor-related protein 1 85 kDa subunit;Low-density lipoprotein receptor-related protein 1 515 kDa subunit;Low-density lipoprotein receptor-related protein 1 intracellular domain	LRP1	87	87	87	31.1	504.6	0	323.31	2716200000	398		apolipoprotein binding;binding;calcium ion binding;cation binding;ion binding;lipoprotein particle receptor binding;lipoprotein transporter activity;metal ion binding;protein binding;protein complex binding;protein transporter activity;receptor activity;receptor binding;substrate-specific transporter activity;transporter activity	aging;alcohol metabolic process;anatomical structure morphogenesis;biological regulation;cell proliferation;cellular component organization;cellular lipid metabolic process;cellular membrane organization;cellular metabolic process;cellular process;detection of stimulus;developmental process;endocytosis;establishment of localization;lipid metabolic process;macromolecule metabolic process;membrane …	cell body;cell part;cell projection;cytoplasm;cytoplasmic membrane-bounded vesicle;endosome;intracellular membrane-bounded organelle;intracellular non-membrane-bounded organelle;intracellular organelle;macromolecular complex;membrane;neuron projection;neuronal cell body;nucleolus;organelle;plasma membrane;protein complex;receptor complex;vesicle	Alzheimer's disease;Malaria	EGF;EGF_CA;LDLa;LY	+	+					+		Signal-peptide	Signal-peptide	0.9707	0.0001	0.9707	0.0293	+	+	3.34762	0	3.0176	2.78167	450610000	101941000	799280000	385046000	31472100	70354200	6	3	3	106260000	131030000	68532000
Q9HB07;F8VQQ3;F8VR84;H3BPH3	UPF0160 protein MYG1, mitochondrial	C12orf10	13	13	13	47.6	42.449	0	43.039	464840000	44			behavior;pigmentation;response to stimulus	cell part;extracellular organelle;intracellular membrane-bounded organelle;intracellular organelle;mitochondrion;nucleoplasm;nucleus;organelle;vesicle											Intracellular	Intracellular	0.9173	0.5326	0.3337	0.1337	+	+	2.74993	0	3.55269	2.77537	77472900	12440100	142506000	77221200	5012370	46849500	6	3	3	13383000	7023200	16914000
Q9Y5Y6	Suppressor of tumorigenicity 14 protein	ST14	8	8	8	14.4	94.769	0	88.377	105290000	29		catalytic activity;endopeptidase activity;hydrolase activity;peptidase activity;peptidase activity, acting on L-amino acid peptides;serine hydrolase activity;serine-type endopeptidase activity;serine-type peptidase activity	cell differentiation;cellular process;developmental process;macromolecule metabolic process;metabolic process;primary metabolic process;protein metabolic process;proteolysis	cell part;extracellular organelle;extracellular space;membrane;organelle;plasma membrane;vesicle		CUB;LDLa;Tryp_SPc		+	+	+					Transmembrane	Transmembrane	0.9207	0	0.0793	0.9207	+	+	3.08541	0	3.19556	2.77251	35095000	NaN	35095000	13266500	NaN	13266500	3	0	3	NaN	NaN	NaN
Q13228;A6PVX1;H0Y532;F2Z2W8;F8WCR4	Selenium-binding protein 1	SELENBP1	8	8	8	28.2	52.39	0	62.211	89980000	32		binding;selenium binding	establishment of localization;protein transport;transport	cell part;cytosol;extracellular organelle;extracellular space;intracellular non-membrane-bounded organelle;intracellular organelle;membrane;nucleolus;organelle;vesicle					+	+					UPS	Intracellular	0.5238	0.9461	0	0.0539	+	+	3.22994	0	3.08248	2.77202	29993300	NaN	29993300	8255050	NaN	8255050	3	0	3	NaN	NaN	NaN
P68036;A0A1B0GUS4	Ubiquitin-conjugating enzyme E2 L3	UBE2L3	14	14	14	68.8	17.861	0	323.31	4558700000	224		acid-amino acid ligase activity;adenyl nucleotide binding;adenyl ribonucleotide binding;ATP binding;binding;catalytic activity;enzyme binding;enzyme regulator activity;ligase activity;ligase activity, forming carbon-nitrogen bonds;ligase regulator activity;nucleotide binding;protein binding;protein binding transcription factor activity;purine nucleotide binding;purine ribonucleoside triphosphate …	biological regulation;biosynthetic process;catabolic process;cell proliferation;cellular metabolic process;cellular nitrogen compound metabolic process;cellular process;macromolecule metabolic process;macromolecule modification;metabolic process;nitrogen compound metabolic process;nucleobase-containing compound metabolic process;primary metabolic process;protein metabolic process;protein modifica…	cell part;cytoplasm;extracellular organelle;intracellular membrane-bounded organelle;intracellular organelle;macromolecular complex;nucleus;organelle;protein complex;ubiquitin ligase complex;vesicle	Parkinson's disease;Ubiquitin mediated proteolysis										UPS	Intracellular	0.5727	0.8951	0	0.1049	+	+	2.93656	0	3.31669	2.76344	753787000	129693000	1377880000	790304000	17835100	626620000	6	3	3	124040000	149670000	115370000
Q8N6Y1	Protocadherin-20	PCDH20	13	13	13	23.3	104.92	0	140.18	198670000	48		binding;calcium ion binding;cation binding;ion binding;metal ion binding	biological adhesion;cell adhesion;cellular process	cell part;membrane;plasma membrane		CA	+	+					+		Transmembrane	Transmembrane	0.5352	0.0011	0.4638	0.5352	+	+	2.71412	0	3.57373	2.76261	66223300	NaN	66223300	4308840	NaN	4308840	3	0	3	NaN	NaN	NaN
Q9BV20	Methylthioribose-1-phosphate isomerase	MRI1	8	8	8	42.3	39.149	0	46.326	246600000	51		binding;catalytic activity;identical protein binding;intramolecular oxidoreductase activity;intramolecular oxidoreductase activity, interconverting aldoses and ketoses;isomerase activity;protein binding;S-methyl-5-thioribose-1-phosphate isomerase activity	amine metabolic process;biosynthetic process;cellular amino acid metabolic process;cellular ketone metabolic process;cellular metabolic compound salvage;cellular metabolic process;cellular nitrogen compound metabolic process;cellular process;cofactor metabolic process;heterocycle metabolic process;metabolic process;nitrogen compound metabolic process;nucleobase-containing compound metabolic proce…	cell part;cell projection;cytoplasm;cytosol;intracellular non-membrane-bounded organelle;intracellular organelle;nucleolus;organelle	Cysteine and methionine metabolism										Signal-peptide	Signal-peptide	0.3898	0.3578	0.3898	0.2524	+	+	2.54298	0	3.825	2.75766	61027000	6346800	79253700	49525500	NaN	41059400	4	1	3	NaN	6346800	NaN
A0AVL1;Q13443;F8WC54;C9J6H5;C9JPM3	Disintegrin and metalloproteinase domain-containing protein 9	ADAM9	8	8	8	18.4	78.538	0	24.918	185290000	37		binding;catalytic activity;cation binding;collagen binding;endopeptidase activity;enzyme binding;extracellular matrix binding;hydrolase activity;integrin binding;ion binding;kinase binding;laminin binding;metal ion binding;metalloendopeptidase activity;metallopeptidase activity;peptidase activity;peptidase activity, acting on L-amino acid peptides;protein binding;protein complex binding;protein d…	biological adhesion;biological regulation;cell activation;cell adhesion;cell differentiation;cellular component disassembly;cellular component organization;cellular metabolic process;cellular process;developmental process;extracellular matrix organization;extracellular structure organization;immune system process;macromolecule metabolic process;macromolecule modification;metabolic process;multice…	cell part;cell surface;cytoplasm;extracellular organelle;extracellular region;extracellular space;organelle;vesicle		ACR;DISIN;EGF	+	+	+	+			+		Signal-peptide	Signal-peptide	0.8413	0.0024	0.8413	0.1564	+	+	2.51208	0	3.8403	2.74147	39020300	NaN	39020300	7016490	NaN	7016490	3	0	3	NaN	NaN	NaN
Q99426;A0A494C0X0;K7EP07;K7EK42;K7EL99;K7EQH0;K7ER04	Tubulin-folding cofactor B	TBCB	11	11	11	59	27.325	0	203.34	497020000	49			anatomical structure development;cell differentiation;cellular metabolic process;cellular process;developmental process;macromolecule metabolic process;metabolic process;primary metabolic process;protein folding;protein metabolic process	cell part;cytoplasm;cytoskeleton;intracellular non-membrane-bounded organelle;intracellular organelle;macromolecular complex;nucleoplasm;organelle;protein complex		CAP_GLY									Intracellular	Intracellular	0.8613	0.9485	0.0025	0.049	+	+	2.9983	0	3.21081	2.7366	80270300	15531300	145009000	76686900	4640110	45905000	6	3	3	14220000	11688000	20686000
Q9UN81	LINE-1 retrotransposable element ORF1 protein	L1RE1	6	6	6	24.3	40.055	0	125.69	114330000	29		binding;DNA binding;identical protein binding;nucleic acid binding;nucleotide binding;protein binding;RNA binding;single-stranded DNA binding;single-stranded RNA binding;structure-specific DNA binding	cellular process;transposition	cell part;cytoplasm;intracellular non-membrane-bounded organelle;intracellular organelle;macromolecular complex;nucleolus;organelle;ribonucleoprotein complex											Intracellular	Intracellular	0.9345	0.9365	0	0.0635	+	+	2.69537	0	3.53397	2.73156	38109000	NaN	38109000	13818700	NaN	13818700	3	0	3	NaN	NaN	NaN
Q9NQR4;H7C579;F8WF70	Omega-amidase NIT2	NIT2	20	20	20	79.3	30.608	0	183.9	679700000	84		catalytic activity;hydrolase activity;hydrolase activity, acting on carbon-nitrogen (but not peptide) bonds;hydrolase activity, acting on carbon-nitrogen (but not peptide) bonds, in linear amides;omega-amidase activity	amine metabolic process;cellular amino acid metabolic process;cellular ketone metabolic process;cellular metabolic process;cellular nitrogen compound metabolic process;cellular process;metabolic process;nitrogen compound metabolic process;organic acid metabolic process;primary metabolic process;small molecule metabolic process	cell part;centrosome;cytoplasm;extracellular organelle;intracellular membrane-bounded organelle;intracellular non-membrane-bounded organelle;intracellular organelle;microtubule organizing center;mitochondrion;organelle;vesicle	Alanine, aspartate and glutamate metabolism				+						UPS	Intracellular	0.5585	0.8527	0.0933	0.054	+	+	2.18724	0	4.5841	2.72724	113286000	11748300	214823000	113456000	8049120	34442400	6	3	3	2671800	14554000	18019000
Q9P273	Teneurin-3	TENM3	13	13	13	9.4	300.95	0	66.48	96299000	45		binding;identical protein binding;protein binding;protein dimerization activity;protein heterodimerization activity;protein homodimerization activity	anatomical structure morphogenesis;biological adhesion;biological regulation;cell adhesion;cellular process;developmental process;response to stimulus;signal transduction	cell part;cell projection;membrane;neuron projection		EGF		+							Intracellular	Intracellular	0.5509	0.9729	0	0.027	+	+	3.11166	0	3.09619	2.7248	29183700	NaN	29183700	3941050	NaN	3941050	3	0	3	NaN	NaN	NaN
Q8N1Q1	Carbonic anhydrase 13	CA13	5	5	5	32.1	29.443	0	62.593	129960000	20		binding;carbonate dehydratase activity;carbon-oxygen lyase activity;catalytic activity;cation binding;hydro-lyase activity;ion binding;lyase activity;metal ion binding;transition metal ion binding;zinc ion binding	cellular metabolic process;cellular process;establishment of localization;ion transport;metabolic process;one-carbon metabolic process;small molecule metabolic process;transport	cell part;cytosol	Nitrogen metabolism	Carb_anhydrase									UPS	Intracellular	0.6368	0.948	0	0.052	+	+	3.44568	0	2.86642	2.71624	43320300	NaN	43320300	11376500	NaN	11376500	3	0	3	NaN	NaN	NaN
P40925;A0A5K1VW95;B9A041;C9JF79;B8ZZ51;C9JRL4;C9JLV6;C9IZI0;F8WFC2	Malate dehydrogenase, cytoplasmic;Malate dehydrogenase	MDH1	20	20	20	70.1	36.426	0	316.81	8899100000	286		binding;catalytic activity;coenzyme binding;cofactor binding;diiodophenylpyruvate reductase activity;L-malate dehydrogenase activity;malate dehydrogenase activity;malic enzyme activity;NAD binding;nucleotide binding;oxidoreductase activity;oxidoreductase activity, acting on CH-OH group of donors;oxidoreductase activity, acting on the CH-OH group of donors, NAD or NADP as acceptor	alcohol metabolic process;biological regulation;biosynthetic process;carbohydrate metabolic process;catabolic process;cellular ketone metabolic process;cellular metabolic process;cellular nitrogen compound metabolic process;cellular process;cofactor metabolic process;heterocycle metabolic process;metabolic process;nitrogen compound metabolic process;nucleobase-containing compound metabolic proces…	cell part;centrosome;cytoplasm;cytosol;extracellular organelle;extracellular space;intracellular membrane-bounded organelle;intracellular non-membrane-bounded organelle;intracellular organelle;microtubule organizing center;mitochondrion;organelle;vesicle	Carbon fixation in photosynthetic organisms;Citrate cycle (TCA cycle);Glyoxylate and dicarboxylate metabolism;Proximal tubule bicarbonate reclamation;Pyruvate metabolism				+	+					UPS	Intracellular	0.6365	0.7469	0.0122	0.2409	+	+	4.39548	0	2.52215	2.71521	1458560000	432960000	2484170000	1135170000	51954600	251424000	6	3	3	406860000	492790000	399230000
Q7L266	Isoaspartyl peptidase/L-asparaginase;Isoaspartyl peptidase/L-asparaginase alpha chain;Isoaspartyl peptidase/L-asparaginase beta chain	ASRGL1	4	4	4	23.4	32.054	0	99.03	96096000	11		asparaginase activity;beta-aspartyl-peptidase activity;catalytic activity;exopeptidase activity;hydrolase activity;hydrolase activity, acting on carbon-nitrogen (but not peptide) bonds;hydrolase activity, acting on carbon-nitrogen (but not peptide) bonds, in linear amides;omega peptidase activity;peptidase activity;peptidase activity, acting on L-amino acid peptides	amine metabolic process;catabolic process;cellular amino acid metabolic process;cellular ketone metabolic process;cellular metabolic process;cellular nitrogen compound metabolic process;cellular process;metabolic process;nitrogen compound metabolic process;organic acid metabolic process;primary metabolic process;small molecule metabolic process	cell part;cytoplasm;intracellular membrane-bounded organelle;intracellular organelle;nucleus;organelle											Intracellular	Intracellular	0.5723	0.9293	0.0083	0.0624	+	+	3.33834	0	2.87673	2.68098	32032000	NaN	32032000	9537320	NaN	9537320	3	0	3	NaN	NaN	NaN
O75354;H0Y3D0;H0Y473;Q5QPJ3;H0Y6Q1;Q5QPI9;Q5QPJ6;Q5QPI7;H0Y5X0;Q5QPJ4;Q5QPJ7	Ectonucleoside triphosphate diphosphohydrolase 6	ENTPD6	11	11	11	31.6	53.245	0	63.132	124690000	29		catalytic activity;guanosine-5'-triphosphate,3'-diphosphate diphosphatase activity;hydrolase activity;hydrolase activity, acting on acid anhydrides;hydrolase activity, acting on acid anhydrides, in phosphorus-containing anhydrides;nucleoside-diphosphatase activity;nucleoside-triphosphatase activity;pyrophosphatase activity;uridine-diphosphatase activity	response to chemical stimulus;response to stimulus	cell part;cell surface;extracellular organelle;extracellular space;membrane;organelle;plasma membrane;vesicle	Purine metabolism;Pyrimidine metabolism			+	+	+					Transmembrane	Transmembrane	0.9505	0.0163	0.0332	0.9505	+	+	3.09995	0	3.0208	2.67228	41076700	NaN	41076700	3174220	NaN	3174220	3	0	3	NaN	NaN	NaN
P09958;H0YLH7	Furin	FURIN	6	6	6	21.3	86.677	0	85.617	121200000	26		binding;catalytic activity;cation binding;endopeptidase activity;endopeptidase inhibitor activity;endopeptidase regulator activity;enzyme binding;enzyme inhibitor activity;enzyme regulator activity;growth factor binding;hydrolase activity;ion binding;metal ion binding;nerve growth factor binding;neurotrophin binding;peptidase activity;peptidase activity, acting on L-amino acid peptides;peptidase …	biological regulation;biosynthetic process;cell proliferation;cellular component assembly;cellular component disassembly;cellular component organization;cellular metabolic process;cellular process;establishment of localization;extracellular matrix organization;extracellular structure organization;hormone metabolic process;macromolecule metabolic process;macromolecule modification;metabolic proces…	cell part;cell surface;cytoplasmic membrane-bounded vesicle;extracellular organelle;intracellular membrane-bounded organelle;intracellular organelle;membrane;organelle;plasma membrane;vesicle		FU	+	+	+				+		Signal-peptide	Signal-peptide	0.8012	0.0063	0.8012	0.1925	+	+	2.84822	0	3.18507	2.64229	38881700	NaN	38881700	6074590	NaN	6074590	3	0	3	NaN	NaN	NaN
P52799	Ephrin-B2	EFNB2	4	4	4	24.6	36.923	0	17.87	64622000	17		binding;ephrin receptor binding;protein binding;receptor binding	anatomical structure development;anatomical structure morphogenesis;biological adhesion;biological regulation;cell adhesion;cell communication;cell motility;cell-cell signaling;cellular component movement;cellular process;developmental process;locomotion;response to chemical stimulus;response to external stimulus;response to stimulus;signal transduction;signaling;viral reproduction	cell part;membrane;plasma membrane	Axon guidance		+	+					+		UPS	Intracellular	0.5999	0.501	0.2406	0.2585	+	+	3.29108	0	2.81268	2.6176	21540700	NaN	21540700	3086250	NaN	3086250	3	0	3	NaN	NaN	NaN
Q9P2B2	Prostaglandin F2 receptor negative regulator	PTGFRN	10	10	10	16	98.555	0	24.707	107590000	23			cellular component organization;cellular process;organelle organization	cell part;cell surface;Golgi apparatus;intracellular membrane-bounded organelle;intracellular organelle;membrane;organelle		IG	+	+					+		Signal-peptide	Signal-peptide	0.8777	0.0014	0.8777	0.1209	+	+	2.64184	0	3.36611	2.61747	35862700	NaN	35862700	9632050	NaN	9632050	3	0	3	NaN	NaN	NaN
O15230;A0A087WYH7;A0A075B783;A0A0A0MSA0;Q16787	Laminin subunit alpha-5	LAMA5	98	98	98	44.4	399.73	0	323.31	5148500000	521		binding;integrin binding;protein binding;protein complex binding;receptor binding;structural molecule activity	anatomical structure development;anatomical structure formation involved in morphogenesis;anatomical structure morphogenesis;biological adhesion;biological regulation;cell adhesion;cell differentiation;cell junction organization;cell morphogenesis;cell motility;cell proliferation;cell recognition;cellular component assembly;cellular component disassembly;cellular component morphogenesis;cellular …	cell part;extracellular matrix;extracellular organelle;extracellular region;extracellular space;intracellular membrane-bounded organelle;intracellular organelle;laminin complex;macromolecular complex;nucleus;organelle;protein complex;vesicle	Amoebiasis;ECM-receptor interaction;Focal adhesion;Pathways in cancer;Small cell lung cancer;Toxoplasmosis	EGF;EGF_Lam;LamB;LamG;LamNT	+		+	+		+			Signal-peptide	Signal-peptide	0.8846	0.0809	0.8846	0.0346	+	+	3.54861	0	2.66745	2.60601	852884000	231233000	1474530000	708406000	39259800	306119000	6	3	3	240750000	264860000	188090000
A0A0A0MTC7;A0A0A0MQS9;Q16363;A0A494C139;E5RFQ2;H0YAQ5;H0Y351;A0A494C1K8;H0YAP9	Laminin subunit alpha-4	LAMA4	37	37	37	28.9	201.82	0	323.31	882290000	132		extracellular matrix structural constituent;structural molecule activity	anatomical structure development;biological adhesion;biological regulation;cell adhesion;cell differentiation;cellular component organization;cellular process;developmental process;extracellular matrix organization;extracellular structure organization	extracellular organelle;extracellular region;laminin complex;macromolecular complex;organelle;protein complex;vesicle	African trypanosomiasis;Amoebiasis;ECM-receptor interaction;Focal adhesion;Pathways in cancer;Small cell lung cancer;Toxoplasmosis	EGF;EGF_Lam;LamG	+		+			+			Signal-peptide	Signal-peptide	0.9877	0.0121	0.9877	0.0002	+	+	1.94069	0	5.06286	2.60427	220002000	28849000	283720000	198790000	NaN	186860000	4	1	3	28849000	NaN	NaN
Q9UNN8;A0A0U1RQQ4;A0A0U1RRC4	Endothelial protein C receptor	PROCR	3	3	3	16.4	26.671	0	25.941	76043000	22		receptor activity	biological regulation;cell motility;cellular component movement;cellular process;coagulation;immune system process;locomotion;multicellular organismal process;regulation of body fluid levels;response to stimulus	cell part;cell surface;centrosome;extracellular organelle;extracellular region;intracellular non-membrane-bounded organelle;intracellular organelle;membrane;microtubule organizing center;organelle;plasma membrane;vesicle			+	+	+				+		Signal-peptide	Signal-peptide	0.9622	0.0103	0.9622	0.0276	+	+	2.82409	0	3.1269	2.59734	25037700	NaN	25037700	3155240	NaN	3155240	3	0	3	NaN	NaN	NaN
P62937;F8WE65;C9J5S7;E5RIZ5;P0DN26;A0A0H2UH34;A0A075B759;F5H284;P0DN37	Peptidyl-prolyl cis-trans isomerase A;Peptidyl-prolyl cis-trans isomerase A, N-terminally processed;Peptidyl-prolyl cis-trans isomerase	PPIA	17	17	15	86.1	18.012	0	323.31	84673000000	893		binding;catalytic activity;cis-trans isomerase activity;isomerase activity;peptide binding;peptidyl-prolyl cis-trans isomerase activity;protein binding;unfolded protein binding;virion binding	biological regulation;biosynthetic process;cell activation;cell motility;cellular component assembly;cellular component movement;cellular component organization;cellular metabolic process;cellular nitrogen compound metabolic process;cellular process;coagulation;DNA metabolic process;DNA replication;establishment of localization;exocytosis;immune system process;interspecies interaction between org…	cell part;cytoplasm;cytosol;extracellular organelle;extracellular region;extracellular space;intracellular membrane-bounded organelle;intracellular organelle;membrane;nucleus;organelle;vesicle					+	+					UPS	Intracellular	0.6164	0.9263	0	0.0737	+	+	3.18213	0	2.83908	2.59119	13165400000	3144770000	23186000000	11937500000	414869000	7406110000	6	3	3	3040900000	3601700000	2791700000
Q9NQW7;Q5T6H7;Q5T6H3;Q5T6H2	Xaa-Pro aminopeptidase 1	XPNPEP1	20	20	19	50.9	69.917	0	199.92	577940000	117		aminopeptidase activity;binding;catalytic activity;cation binding;exopeptidase activity;hydrolase activity;identical protein binding;ion binding;manganese ion binding;metal ion binding;metalloaminopeptidase activity;metalloexopeptidase activity;metallopeptidase activity;peptidase activity;peptidase activity, acting on L-amino acid peptides;protein binding;protein dimerization activity;protein hom…	catabolic process;cellular metabolic process;cellular process;macromolecule metabolic process;metabolic process;peptide metabolic process;primary metabolic process;protein metabolic process;proteolysis	cell part;cytoplasm;cytosol;extracellular organelle;organelle;vesicle					+						Intracellular	Intracellular	0.5397	0.9856	0.0001	0.0143	+	+	2.89245	0	3.05131	2.58997	95102400	20564700	169640000	87557800	6587260	49547300	6	3	3	14067000	27238000	20389000
P98172	Ephrin-B1	EFNB1	4	4	4	21.4	38.006	0	42.597	86870000	15		binding;ephrin receptor binding;protein binding;receptor binding	biological adhesion;biological regulation;cell adhesion;cell communication;cell motility;cell-cell signaling;cellular component movement;cellular process;developmental process;locomotion;response to chemical stimulus;response to external stimulus;response to stimulus;signal transduction;signaling	cell part;cytoplasm;extracellular organelle;intracellular membrane-bounded organelle;intracellular organelle;membrane;nucleus;organelle;plasma membrane;synapse;vesicle	Axon guidance		+	+	+				+		Signal-peptide	Signal-peptide	0.708	0.0447	0.708	0.2473	+	+	2.69841	0	3.21552	2.57566	28956700	NaN	28956700	6524860	NaN	6524860	3	0	3	NaN	NaN	NaN
Q16610	Extracellular matrix protein 1	ECM1	11	11	11	28.7	60.673	0	21.713	104060000	27		binding;enzyme binding;extracellular matrix binding;laminin binding;molecular transducer activity;protease binding;protein binding;protein C-terminus binding;signal transducer activity	anatomical structure development;anatomical structure formation involved in morphogenesis;biological regulation;cellular process;developmental process;multicellular organismal process;response to stimulus;response to stress;signal transduction	extracellular matrix;extracellular organelle;extracellular space;organelle;proteinaceous extracellular matrix;vesicle			+		+			+			Signal-peptide	Signal-peptide	0.8762	0.0368	0.8762	0.087	+	+	2.89188	0	3.02066	2.57197	32456700	NaN	32456700	9841270	NaN	9841270	3	0	3	NaN	NaN	NaN
P04066	Tissue alpha-L-fucosidase	FUCA1	10	10	10	41.8	53.688	0	40.055	144830000	35		alpha-L-fucosidase activity;binding;carbohydrate binding;catalytic activity;fucose binding;fucosidase activity;hydrolase activity;hydrolase activity, acting on glycosyl bonds;hydrolase activity, hydrolyzing O-glycosyl compounds;monosaccharide binding;sugar binding	alcohol metabolic process;amine metabolic process;carbohydrate metabolic process;catabolic process;cellular metabolic process;cellular process;macromolecule metabolic process;metabolic process;nitrogen compound metabolic process;polysaccharide metabolic process;primary metabolic process;small molecule metabolic process	cell part;cytoplasm;extracellular organelle;intracellular membrane-bounded organelle;intracellular organelle;lysosome;organelle;vacuole;vesicle	Other glycan degradation	Alpha_L_fucos	+		+			+			Signal-peptide	Signal-peptide	0.9624	0.0003	0.9624	0.0373	+	+	2.39711	0	3.62446	2.57176	48277300	NaN	48277300	14306300	NaN	14306300	3	0	3	NaN	NaN	NaN
C9JYY6;Q92823;F8W775;A0A087X2B3;C9JH43;C9J8B6;C9JF43	Neuronal cell adhesion molecule	NRCAM	28	28	28	36.4	133.81	0	323.31	1993700000	142		ankyrin binding;binding;cytoskeletal protein binding;protein binding	anatomical structure development;anatomical structure formation involved in morphogenesis;anatomical structure morphogenesis;biological adhesion;biological regulation;cell adhesion;cell motility;cell recognition;cellular component assembly;cellular component morphogenesis;cellular component movement;cellular component organization;cellular membrane organization;cellular process;developmental proc…	cell part;cell projection;membrane;neuron projection;plasma membrane;synapse	Cell adhesion molecules (CAMs)	FN3;IG;IGc2	+	+	+				+		Intracellular	Intracellular	0.5641	0.4303	0.299	0.2707	+	+	1.78639	0	5.7317	2.56009	487362000	66158000	627763000	444218000	NaN	421567000	4	1	3	NaN	66158000	NaN
P54687;A0A087WYF2;F5H2F2	Branched-chain-amino-acid aminotransferase, cytosolic	BCAT1	6	6	6	22.8	42.966	0	13.93	89545000	15		branched-chain-amino-acid transaminase activity;catalytic activity;L-isoleucine transaminase activity;L-leucine transaminase activity;L-valine transaminase activity;transaminase activity;transferase activity;transferase activity, transferring nitrogenous groups	amine metabolic process;biosynthetic process;catabolic process;cell proliferation;cellular amino acid metabolic process;cellular ketone metabolic process;cellular metabolic process;cellular nitrogen compound metabolic process;cellular process;metabolic process;nitrogen compound metabolic process;organic acid metabolic process;primary metabolic process;small molecule metabolic process	cell part;cytosol;intracellular membrane-bounded organelle;intracellular organelle;mitochondrion;organelle	Pantothenate and CoA biosynthesis;Valine, leucine and isoleucine biosynthesis;Valine, leucine and isoleucine degradation										UPS	Intracellular	0.5043	0.9687	0.0003	0.031	+	+	2.78609	0	3.09493	2.55969	29848300	NaN	29848300	5973970	NaN	5973970	3	0	3	NaN	NaN	NaN
P0C7U0	Protein ELFN1	ELFN1	5	5	5	12.1	90.476	0	15.578	51597000	17		binding;enzyme binding;enzyme inhibitor activity;enzyme regulator activity;phosphatase binding;phosphatase inhibitor activity;phosphatase regulator activity;protein binding;protein phosphatase inhibitor activity;protein phosphatase regulator activity	biological regulation;cellular component organization	cell part;cell projection;extracellular organelle;neuron projection;organelle;synapse;vesicle		FN3;LRRCT	+	+	+	+			+		Signal-peptide	Signal-peptide	0.7759	0.1801	0.7759	0.044	+	+	3.26236	0	2.73559	2.55281	17198700	NaN	17198700	3239670	NaN	3239670	3	0	3	NaN	NaN	NaN
P10909;H0YC35;H0YAS8;H0YLK8;E7ERK6	Clusterin;Clusterin beta chain;Clusterin alpha chain;Clusterin	CLU	5	5	5	18.7	52.494	0	99.236	72478000	19		binding;chaperone binding;enzyme binding;misfolded protein binding;protein binding;ubiquitin protein ligase binding	anatomical structure morphogenesis;biological regulation;cell activation;cell death;cell morphogenesis;cellular component assembly;cellular component morphogenesis;cellular component organization;cellular macromolecular complex assembly;cellular membrane organization;cellular metabolic process;cellular process;coagulation;death;developmental process;establishment of localization;exocytosis;immune…	cell part;cytoplasm;cytoplasmic membrane-bounded vesicle;cytosol;endoplasmic reticulum;extracellular matrix;extracellular organelle;extracellular region;extracellular space;Golgi apparatus;intracellular membrane-bounded organelle;intracellular organelle;macromolecular complex;membrane;mitochondrion;nucleus;organelle;vesicle		CLa;CLb	+		+	+		+			Signal-peptide	Signal-peptide	0.9793	0.0003	0.9793	0.0204	+	+	2.98976	0	2.88808	2.53898	24159300	NaN	24159300	6093660	NaN	6093660	3	0	3	NaN	NaN	NaN
H3BPK3;Q16775;H3BPQ4;H3BV79;H3BQW8	Hydroxyacylglutathione hydrolase, mitochondrial	HAGH	7	7	7	31.4	26.305	0	86.382	388640000	24		binding;catalytic activity;cation binding;hydrolase activity;hydrolase activity, acting on ester bonds;hydroxyacylglutathione hydrolase activity;ion binding;metal ion binding;thiolester hydrolase activity;transition metal ion binding;zinc ion binding	amine metabolic process;biosynthetic process;cellular amino acid metabolic process;cellular ketone metabolic process;cellular metabolic process;cellular nitrogen compound metabolic process;cellular process;metabolic process;nitrogen compound metabolic process;organic acid metabolic process;peptide metabolic process;primary metabolic process;small molecule metabolic process;sulfur compound metabol…	cell part;cytoplasm;extracellular organelle;organelle;vesicle	Pyruvate metabolism	Lactamase_B									UPS	Intracellular	0.5521	0.9474	0	0.0526	+	+	2.01753	0	4.37242	2.51475	96061000	15594000	122883000	57277200	NaN	24584500	4	1	3	NaN	15594000	NaN
Q53H82	Beta-lactamase-like protein 2	LACTB2	14	14	14	57.6	32.805	0	107.02	580600000	62		binding;catalytic activity;cation binding;hydrolase activity;ion binding;metal ion binding		cell part;intracellular membrane-bounded organelle;intracellular organelle;mitochondrion;organelle		Lactamase_B									UPS	Intracellular	0.579	0.8541	0.0002	0.1457	+	+	2.35348	0	3.5567	2.51425	95052400	16831400	173273000	90015800	11325600	42110400	6	3	3	13634000	29412000	7448200
A0A087WTA8;P08123	Collagen alpha-2(I) chain	COL1A2	5	5	5	4.9	129.15	0	72.278	87713000	13		binding;binding, bridging;cation binding;extracellular matrix structural constituent;growth factor binding;identical protein binding;ion binding;metal ion binding;platelet-derived growth factor binding;protein binding;protein binding, bridging;structural molecule activity	anatomical structure development;anatomical structure morphogenesis;biological regulation;cell activation;cell motility;cellular component assembly;cellular component disassembly;cellular component movement;cellular component organization;cellular membrane organization;cellular process;coagulation;developmental process;endocytosis;establishment of localization;extracellular matrix organization;ex…	cell part;extracellular matrix;extracellular organelle;extracellular region;extracellular space;organelle;vesicle	Amoebiasis;ECM-receptor interaction;Focal adhesion;Protein digestion and absorption	COLFI	+		+	+		+			Signal-peptide	Signal-peptide	0.9344	0.0012	0.9344	0.0644	+	+	3.19205	0	2.70682	2.50578	18571700	NaN	18571700	2607360	NaN	2607360	3	0	3	NaN	NaN	NaN
H0YNK6;Q06418;H0YN24;H3BPR7	Receptor protein-tyrosine kinase;Tyrosine-protein kinase receptor TYRO3	TYRO3	5	5	5	12.7	92.315	0	14.79	51821000	15		adenyl nucleotide binding;adenyl ribonucleotide binding;ATP binding;binding;catalytic activity;enzyme binding;kinase activity;kinase binding;molecular transducer activity;nucleotide binding;phosphatidylinositol 3-kinase binding;phosphotransferase activity, alcohol group as acceptor;protein binding;protein kinase activity;protein serine/threonine kinase activity;protein tyrosine kinase activity;pu…	anatomical structure development;anatomical structure morphogenesis;biological adhesion;biological regulation;cell activation;cell adhesion;cell differentiation;cell morphogenesis;cell motility;cellular component morphogenesis;cellular component movement;cellular component organization;cellular homeostasis;cellular membrane organization;cellular metabolic process;cellular process;developmental pr…	cell part;intracellular membrane-bounded organelle;intracellular organelle;membrane;nuclear envelope;nucleus;organelle		FN3;IG;IGc2;TyrKc	+	+					+		Intracellular	Intracellular	0.572	0.9747	0.001	0.0243	+	+	3.80523	0	2.41912	2.48268	15414700	NaN	15414700	3267040	NaN	3267040	3	0	3	NaN	NaN	NaN
Q16769;B5MCZ9;C9JS14;A0A3B3IUD5	Glutaminyl-peptide cyclotransferase	QPCT	4	4	4	25.2	40.876	0	21.439	73910000	22		binding;catalytic activity;cation binding;glutaminyl-peptide cyclotransferase activity;ion binding;metal ion binding;transferase activity;transferase activity, transferring acyl groups;transferase activity, transferring amino-acyl groups;transition metal ion binding;zinc ion binding	cellular metabolic process;cellular process;macromolecule metabolic process;macromolecule modification;metabolic process;peptidyl-amino acid modification;primary metabolic process;protein metabolic process;protein modification process	extracellular organelle;organelle;vesicle			+		+			+			Signal-peptide	Signal-peptide	0.9907	0.0001	0.9907	0.0092	+	+	3.40682	0	2.55382	2.47287	21008300	NaN	21008300	3492490	NaN	3492490	3	0	3	NaN	NaN	NaN
E7EVJ3;P52848	Bifunctional heparan sulfate N-deacetylase/N-sulfotransferase 1;Heparan sulfate N-deacetylase 1;Heparan sulfate N-sulfotransferase 1	NDST1	8	8	8	14.7	94.353	0	11.842	95416000	22		[heparan sulfate]-glucosamine N-sulfotransferase activity;catalytic activity;deacetylase activity;heparan sulfate sulfotransferase activity;hydrolase activity;sulfotransferase activity;transferase activity;transferase activity, transferring sulfur-containing groups	amine metabolic process;anatomical structure development;anatomical structure morphogenesis;biological regulation;biosynthetic process;carbohydrate metabolic process;cellular metabolic process;cellular process;developmental process;macromolecule metabolic process;metabolic process;multicellular organismal process;nitrogen compound metabolic process;polysaccharide metabolic process;primary metabol…	cell part;membrane	Glycosaminoglycan biosynthesis - heparan sulfate			+							Transmembrane	Transmembrane	0.9979	0.0001	0.0019	0.9979	+	+	3.5551	0	2.49152	2.47167	31057300	NaN	31057300	6207020	NaN	6207020	3	0	3	NaN	NaN	NaN
Q08623	Pseudouridine-5-phosphatase	HDHD1	4	4	4	32	25.249	0	8.8256	95901000	26		binding;catalytic activity;cation binding;hydrolase activity;ion binding;metal ion binding	cellular metabolic process;cellular nitrogen compound metabolic process;cellular process;metabolic process;nitrogen compound metabolic process;nucleobase-containing compound metabolic process;nucleobase-containing small molecule metabolic process;nucleotide metabolic process;primary metabolic process;small molecule metabolic process	extracellular organelle;organelle;vesicle											UPS	Intracellular	0.6146	0.8422	0.0071	0.1508	+	+	3.27738	0	2.55107	2.42721	27043000	NaN	27043000	3376660	NaN	3376660	3	0	3	NaN	NaN	NaN
Q9NZ53	Podocalyxin-like protein 2	PODXL2	3	3	3	8.6	65.075	0	30.888	73815000	16		binding;carbohydrate binding;glycosaminoglycan binding;pattern binding;polysaccharide binding	biological adhesion;cell adhesion;cellular process	cell part			+	+					+		Signal-peptide	Signal-peptide	0.8313	0.0044	0.8313	0.1643	+	+	3.11425	0	2.62568	2.42054	24228300	NaN	24228300	3842770	NaN	3842770	3	0	3	NaN	NaN	NaN
Q15223	Nectin-1	PVRL1	3	3	3	10.4	57.157	0	61.455	53997000	14		binding;carbohydrate binding;cell adhesion molecule binding;coreceptor activity;identical protein binding;molecular transducer activity;protein binding;protein dimerization activity;protein homodimerization activity;receptor activity;signal transducer activity;signaling receptor activity;viral receptor activity;virion binding	anatomical structure development;anatomical structure morphogenesis;biological adhesion;biological regulation;cell adhesion;cell junction organization;cellular component assembly;cellular component organization;cellular process;developmental process;establishment of localization;immune system process;interspecies interaction between organisms;ion transport;locomotion;multi-organism process;respon…	cell part;cell projection;extracellular region;intracellular membrane-bounded organelle;intracellular organelle;macromolecular complex;membrane;neuron projection;organelle;plasma membrane;protein complex	Adherens junction;Cell adhesion molecules (CAMs)	IG;IGv	+	+	+				+		Signal-peptide	Signal-peptide	0.6919	0.0394	0.6919	0.2687	+	+	2.91285	0	2.74722	2.41775	17999300	NaN	17999300	2598450	NaN	2598450	3	0	3	NaN	NaN	NaN
O95861;A6NF51;F8W1J0;F8VVW8;F8VZG4;F8VRY7	3(2),5-bisphosphate nucleotidase 1	BPNT1	19	19	19	82.1	33.392	0	114.28	594150000	85		3'(2'),5'-bisphosphate nucleotidase activity;binding;catalytic activity;cation binding;hydrolase activity;hydrolase activity, acting on ester bonds;inositol bisphosphate phosphatase activity;inositol or phosphatidylinositol phosphatase activity;inositol phosphate phosphatase activity;inositol-1,4-bisphosphate 1-phosphatase activity;ion binding;magnesium ion binding;metal ion binding;nucleotidase …	anatomical structure development;cellular lipid metabolic process;cellular metabolic process;cellular nitrogen compound metabolic process;cellular process;developmental process;heterocycle metabolic process;lipid metabolic process;metabolic process;nitrogen compound metabolic process;nucleobase-containing compound metabolic process;nucleobase-containing small molecule metabolic process;nucleotide…	cell part;cytosol;extracellular organelle;organelle;vesicle	Sulfur metabolism										UPS	Intracellular	0.6102	0.8491	0.0192	0.1317	+	+	3.3303	0	2.50539	2.41156	98067100	28707700	167427000	82258400	1443140	49817800	6	3	3	27804000	27947000	30372000
Q92820	Gamma-glutamyl hydrolase	GGH	17	17	17	54.1	35.964	0	323.31	3278200000	193		catalytic activity;exopeptidase activity;gamma-glutamyl-peptidase activity;hydrolase activity;omega peptidase activity;peptidase activity;peptidase activity, acting on L-amino acid peptides	amine metabolic process;cellular amino acid metabolic process;cellular ketone metabolic process;cellular metabolic process;cellular nitrogen compound metabolic process;cellular process;macromolecule metabolic process;metabolic process;nitrogen compound metabolic process;organic acid metabolic process;primary metabolic process;protein metabolic process;proteolysis;response to chemical stimulus;res…	cell part;cytoplasmic membrane-bounded vesicle;cytosol;extracellular organelle;extracellular space;intracellular membrane-bounded organelle;intracellular organelle;lysosome;nucleus;organelle;vacuole;vesicle	Folate biosynthesis		+		+	+		+			Signal-peptide	Signal-peptide	0.956	0.0007	0.956	0.0433	+	+	3.56708	0	2.4058	2.40709	540443000	173603000	907284000	405296000	36980700	74700300	6	3	3	182050000	205630000	133130000
A0A0A0MRJ6;H7BY58;P22061;A0A3F2YNX8;F6S8N6;F8WDT3;F8WAV5;F8WAX2;H7C4X2;C9J0F2	Protein-L-isoaspartate O-methyltransferase;Protein-L-isoaspartate(D-aspartate) O-methyltransferase	PCMT1	8	8	8	45.3	30.315	0	323.31	961990000	96		carboxyl-O-methyltransferase activity;catalytic activity;methyltransferase activity;O-methyltransferase activity;protein carboxyl O-methyltransferase activity;protein methyltransferase activity;protein-L-isoaspartate (D-aspartate) O-methyltransferase activity;S-adenosylmethionine-dependent methyltransferase activity;transferase activity;transferase activity, transferring one-carbon groups	amine metabolic process;cellular amino acid metabolic process;cellular ketone metabolic process;cellular metabolic process;cellular nitrogen compound metabolic process;cellular process;cofactor metabolic process;heterocycle metabolic process;macromolecule metabolic process;macromolecule modification;metabolic process;nitrogen compound metabolic process;nucleobase-containing compound metabolic pro…	cell part;cytoplasm;endoplasmic reticulum;extracellular organelle;intracellular membrane-bounded organelle;intracellular organelle;organelle;vesicle					+						Transmembrane	Transmembrane	0.8726	0.0068	0.1206	0.8726	+	+	3.17694	0	2.55996	2.39826	156062000	44588000	267537000	131605000	7123560	77263700	6	3	3	36967000	51079000	45718000
Q9UNW1	Multiple inositol polyphosphate phosphatase 1	MINPP1	13	13	13	38.8	55.051	0	261.55	265160000	64		acid phosphatase activity;bisphosphoglycerate 3-phosphatase activity;bisphosphoglycerate phosphatase activity;catalytic activity;hydrolase activity;hydrolase activity, acting on ester bonds;phosphatase activity;phosphohistidine phosphatase activity;phosphoric ester hydrolase activity	anatomical structure development;cellular metabolic process;cellular process;developmental process;metabolic process;multicellular organismal process;phosphorus metabolic process;small molecule metabolic process	cell part;endoplasmic reticulum;extracellular organelle;intracellular membrane-bounded organelle;intracellular organelle;organelle;vesicle	Inositol phosphate metabolism		+		+			+			Intracellular	Intracellular	0.5454	0.7109	0.1636	0.1255	+	+	2.70995	0	2.87066	2.39719	44058800	10898700	77219000	38282100	4234970	18629900	6	3	3	10571000	15288000	6837100
P07737;K7EJ44;I3L3D5;CON__P02584	Profilin-1	PFN1	20	20	20	95	15.054	0	317.08	19891000000	546		actin binding;actin monomer binding;adenyl nucleotide binding;adenyl-nucleotide exchange factor activity;ATPase regulator activity;binding;cytoskeletal protein binding;enzyme regulator activity;lipid binding;nucleoside-triphosphatase regulator activity;nucleotide binding;phosphatidylinositol binding;phosphatidylinositol-4,5-bisphosphate binding;phospholipid binding;proline-rich region binding;pro…	anatomical structure formation involved in morphogenesis;biological regulation;cell activation;cellular component organization;cellular process;coagulation;cytoskeleton organization;developmental process;establishment of localization;exocytosis;multicellular organismal process;organelle organization;regulation of body fluid levels;regulation of DNA metabolic process;regulation of organelle organi…	cell cortex;cell part;cell projection;cytoplasm;cytoskeleton;cytosol;extracellular organelle;intracellular membrane-bounded organelle;intracellular non-membrane-bounded organelle;intracellular organelle;membrane;neuron projection;nucleus;organelle;synapse;vesicle	Regulation of actin cytoskeleton;Shigellosis	PROF			+						UPS	Intracellular	0.6349	0.9276	0.0005	0.0718	+	+	3.2677	0	2.51239	2.39584	3079610000	909660000	5249570000	2527300000	158384000	1347950000	6	3	3	824620000	1092400000	811960000
P21709	Ephrin type-A receptor 1	EPHA1	5	5	5	9.8	108.13	0	170.31	97075000	13		adenyl nucleotide binding;adenyl ribonucleotide binding;ATP binding;binding;catalytic activity;enzyme binding;ephrin receptor activity;kinase activity;kinase binding;molecular transducer activity;nucleotide binding;phosphotransferase activity, alcohol group as acceptor;protein binding;protein kinase activity;protein kinase binding;protein tyrosine kinase activity;purine nucleotide binding;purine …	anatomical structure formation involved in morphogenesis;anatomical structure morphogenesis;biological adhesion;biological regulation;cell adhesion;cell morphogenesis;cellular component morphogenesis;cellular component organization;cellular metabolic process;cellular process;developmental process;locomotion;macromolecule metabolic process;macromolecule modification;metabolic process;peptidyl-amin…	cell part;membrane;plasma membrane	Axon guidance	EPH_lbd;FN3;SAM;TyrKc	+	+					+		Signal-peptide	Signal-peptide	0.9987	0.0012	0.9987	0.0001	+	+	2.41727	0	3.16468	2.38783	32358700	NaN	32358700	5055680	NaN	5055680	3	0	3	NaN	NaN	NaN
P54753	Ephrin type-B receptor 3	EPHB3	8	6	5	12.2	110.33	0	46.496	63163000	17		adenyl nucleotide binding;adenyl ribonucleotide binding;ATP binding;axon guidance receptor activity;binding;catalytic activity;ephrin receptor activity;kinase activity;molecular transducer activity;nucleotide binding;phosphotransferase activity, alcohol group as acceptor;protein kinase activity;protein tyrosine kinase activity;purine nucleotide binding;purine ribonucleoside triphosphate binding;p…	anatomical structure development;anatomical structure formation involved in morphogenesis;anatomical structure morphogenesis;biological adhesion;biological regulation;cell adhesion;cell morphogenesis;cell motility;cell recognition;cellular component morphogenesis;cellular component movement;cellular component organization;cellular metabolic process;cellular process;developmental process;locomotio…	cell part;cell projection;cytosol;extracellular region;membrane;neuron projection;plasma membrane	Axon guidance	EPH_lbd;FN3;SAM;TyrKc	+	+	+				+		Signal-peptide	Signal-peptide	0.9327	0.0039	0.9327	0.0633	+	+	2.82545	0	2.75946	2.38681	19740300	NaN	19740300	5272820	NaN	5272820	3	0	3	NaN	NaN	NaN
Q5JRA6;A0A0A0MRH6	Melanoma inhibitory activity protein 3	MIA3	7	7	7	5.3	213.7	0	23.187	58589000	19			anatomical structure development;biological regulation;cell development;cellular component organization;cellular process;developmental process;establishment of localization;exocytosis;extracellular matrix organization;extracellular structure organization;protein transport;response to stimulus;response to stress;secretion;transport;vesicle-mediated transport	cell part;intracellular membrane-bounded organelle;intracellular organelle;membrane;organelle		SH3	+	+					+		Signal-peptide	Signal-peptide	0.9393	0.0184	0.9393	0.0423	+	+	4.4407	0	2.16609	2.386	14214700	NaN	14214700	1770640	NaN	1770640	3	0	3	NaN	NaN	NaN
Q9H4A4;A6NKB8;C9JMZ3;A0A087WU27;A0A087WUS4;H7C2T3	Aminopeptidase B	RNPEP	35	35	35	70.8	72.595	0	323.31	3073800000	251		aminopeptidase activity;binding;catalytic activity;cation binding;epoxide hydrolase activity;ether hydrolase activity;exopeptidase activity;hydrolase activity;hydrolase activity, acting on ether bonds;ion binding;metal ion binding;metalloexopeptidase activity;metallopeptidase activity;peptidase activity;peptidase activity, acting on L-amino acid peptides;transition metal ion binding;zinc ion bind…	biosynthetic process;cellular alkene metabolic process;cellular ketone metabolic process;cellular lipid metabolic process;cellular metabolic process;cellular process;lipid metabolic process;macromolecule metabolic process;metabolic process;organic acid metabolic process;primary metabolic process;protein metabolic process;proteolysis;small molecule metabolic process	cell part;extracellular organelle;extracellular region;extracellular space;membrane;organelle;plasma membrane;vesicle			+		+	+		+			Intracellular	Intracellular	0.5026	0.8551	0.0622	0.0827	+	+	2.71405	0	2.83433	2.3788	509552000	121493000	897610000	478976000	29665800	347705000	6	3	3	105790000	155710000	102980000
Q8NBF2	NHL repeat-containing protein 2	NHLRC2	6	6	6	20.2	79.443	0	97.689	66009000	19									+						UPS	Intracellular	0.5016	0.9863	0.0025	0.0112	+	+	2.571	0	2.95141	2.37027	22003000	NaN	22003000	8031310	NaN	8031310	3	0	3	NaN	NaN	NaN
P29373;Q5SYZ4	Cellular retinoic acid-binding protein 2	CRABP2	4	4	4	28.3	15.693	0	32.866	71540000	7		binding;carboxylic acid binding;isoprenoid binding;lipid binding;monocarboxylic acid binding;retinal binding;retinoic acid binding;retinoid binding;retinol binding;transporter activity;vitamin binding	anatomical structure development;anatomical structure morphogenesis;biological regulation;biosynthetic process;cellular ketone metabolic process;cellular lipid metabolic process;cellular metabolic process;cellular process;developmental process;hormone metabolic process;lipid metabolic process;metabolic process;organic acid metabolic process;primary metabolic process;response to stimulus;signal tr…	cell part;cytoplasm;cytosol;endoplasmic reticulum;extracellular organelle;intracellular membrane-bounded organelle;intracellular organelle;nucleoplasm;organelle;vesicle					+						UPS	Intracellular	0.573	0.9549	0.0037	0.0414	+	+	2.55122	0	2.9451	2.35665	23846700	NaN	23846700	8768720	NaN	8768720	3	0	3	NaN	NaN	NaN
Q9Y316;B5MCI6	Protein MEMO1	MEMO1	9	9	9	50.5	33.733	0	154.45	265310000	43			biological regulation	cell part;cytosol;intracellular membrane-bounded organelle;intracellular organelle;nucleus;organelle				+							UPS	Intracellular	0.5583	0.9296	0.0001	0.0702	+	+	2.22924	0	3.33373	2.3419	65972000	16713000	82391700	34576300	NaN	13253100	4	1	3	NaN	NaN	16713000
P10253;I3L3L3;I3L0S5	Lysosomal alpha-glucosidase;76 kDa lysosomal alpha-glucosidase;70 kDa lysosomal alpha-glucosidase	GAA	20	20	20	37.1	105.32	0	323.31	890660000	127		alpha-glucosidase activity;binding;carbohydrate binding;catalytic activity;glucosidase activity;hydrolase activity;hydrolase activity, acting on glycosyl bonds;hydrolase activity, hydrolyzing O-glycosyl compounds;maltose alpha-glucosidase activity	alcohol metabolic process;anatomical structure development;anatomical structure morphogenesis;behavior;biological regulation;carbohydrate metabolic process;catabolic process;cellular component organization;cellular homeostasis;cellular metabolic process;cellular process;developmental process;energy reserve metabolic process;generation of precursor metabolites and energy;homeostatic process;macrom…	cell part;extracellular organelle;intracellular membrane-bounded organelle;intracellular organelle;lysosome;membrane;organelle;vacuole;vesicle	Galactose metabolism;Lysosome;Starch and sucrose metabolism	PD	+	+	+				+		Transmembrane	Transmembrane	0.7614	0.0049	0.2337	0.7614	+	+	3.1264	0	2.49183	2.33256	141445000	43273300	239617000	110415000	11403800	37890800	6	3	3	44365000	54092000	31363000
P16152;E9PQ63;A8MTM1	Carbonyl reductase [NADPH] 1	CBR1	8	8	7	43	30.375	0	63.536	175470000	33		15-hydroxyprostaglandin dehydrogenase (NADP+) activity;carbonyl reductase (NADPH) activity;catalytic activity;oxidoreductase activity;oxidoreductase activity, acting on CH-OH group of donors;oxidoreductase activity, acting on NADH or NADPH;oxidoreductase activity, acting on NADH or NADPH, quinone or similar compound as acceptor;oxidoreductase activity, acting on the CH-OH group of donors, NAD or …	cell differentiation;cellular ketone metabolic process;cellular lipid metabolic process;cellular metabolic process;cellular process;cofactor metabolic process;developmental process;drug metabolic process;lipid metabolic process;metabolic process;organic acid metabolic process;primary metabolic process;small molecule metabolic process;vitamin metabolic process	cell part;cytosol;extracellular organelle;organelle;vesicle	Arachidonic acid metabolism				+						UPS	Intracellular	0.5502	0.8452	0.0019	0.1529	+	+	2.05801	0	3.61627	2.32423	58489000	NaN	58489000	9726950	NaN	9726950	3	0	3	NaN	NaN	NaN
J3KR97;Q9BTW9;I3L439;A0A0J9YWI5;A0A0J9YVR1;I3L1S3;I3L143;I3L0V3;I3L163;I3L500;I3L4D2;I3L3H4;I3L131;A0A0J9YVU1;I3L120;A0A0J9YXU4	Tubulin-specific chaperone D	TBCD	16	16	16	26.5	136.55	0	145.83	143860000	50		beta-tubulin binding;binding;chaperone binding;cytoskeletal protein binding;enzyme activator activity;enzyme regulator activity;GTPase activator activity;GTPase regulator activity;nucleoside-triphosphatase regulator activity;protein binding;tubulin binding	biological regulation;cell junction organization;cellular component assembly;cellular component organization;cellular metabolic process;cellular process;macromolecule metabolic process;metabolic process;primary metabolic process;protein folding;protein metabolic process;regulation of organelle organization	cell part;cytoplasm;macromolecular complex;protein complex											Intracellular	Intracellular	0.5687	0.9841	0.0001	0.0158	+	+	2.30384	0	3.16993	2.32179	45489000	NaN	45489000	16172900	NaN	16172900	3	0	3	NaN	NaN	NaN
P55809;E9PDW2	Succinyl-CoA:3-ketoacid coenzyme A transferase 1, mitochondrial	OXCT1	8	8	8	23.8	56.157	0	33.299	66877000	27		3-oxoacid CoA-transferase activity;binding;catalytic activity;CoA-transferase activity;identical protein binding;protein binding;protein dimerization activity;protein homodimerization activity;transferase activity;transferase activity, transferring sulfur-containing groups	anatomical structure development;biological regulation;catabolic process;cellular ketone body metabolic process;cellular ketone metabolic process;cellular lipid metabolic process;cellular metabolic process;cellular process;developmental process;lipid metabolic process;metabolic process;primary metabolic process;regulation of transport;response to chemical stimulus;response to drug;response to end…	cell part;intracellular membrane-bounded organelle;intracellular organelle;mitochondrion;organelle	Butanoate metabolism;Synthesis and degradation of ketone bodies;Valine, leucine and isoleucine degradation	CoA_trans									Transmembrane	Transmembrane	0.4545	0.39	0.1555	0.4545	+	+	2.85092	0	2.61949	2.31223	22292300	NaN	22292300	8102890	NaN	8102890	3	0	3	NaN	NaN	NaN
Q96GK7;Q6P2I3;C9JGM0;C9J5B6	Fumarylacetoacetate hydrolase domain-containing protein 2A;Fumarylacetoacetate hydrolase domain-containing protein 2B	FAHD2A;FAHD2B	5	5	5	30.3	34.596	0	20.615	70863000	16		binding;catalytic activity;cation binding;hydrolase activity;ion binding;metal ion binding													UPS	Intracellular	0.5737	0.8349	0.0174	0.1477	+	+	2.33692	0	3.09876	2.31057	23129300	NaN	23129300	9989370	NaN	9989370	3	0	3	NaN	NaN	NaN
Q8NFJ5;F5GWG3;A0A3B3ITN8	Retinoic acid-induced protein 3	GPRC5A	2	2	2	13.4	40.251	0	18.82	50338000	5		G-protein coupled receptor activity;molecular transducer activity;receptor activity;signal transducer activity;signaling receptor activity;transmembrane signaling receptor activity	biological regulation;cellular process;response to stimulus;signal transduction	cell part;extracellular organelle;intracellular membrane-bounded organelle;intracellular organelle;membrane;organelle;plasma membrane;vesicle				+	+						Transmembrane	Transmembrane	0.8797	0.1163	0.0039	0.8797	+	+	3.08023	0	2.47974	2.3079	16779300	NaN	16779300	4479100	NaN	4479100	3	0	3	NaN	NaN	NaN
Q8NCL4;S4R3S5	Polypeptide N-acetylgalactosaminyltransferase 6	GALNT6	8	8	8	22.5	71.158	0	218.3	122140000	36		acetylgalactosaminyltransferase activity;binding;carbohydrate binding;catalytic activity;cation binding;ion binding;metal ion binding;polypeptide N-acetylgalactosaminyltransferase activity;transferase activity;transferase activity, transferring glycosyl groups;transferase activity, transferring hexosyl groups;UDP-glycosyltransferase activity	carbohydrate metabolic process;cellular metabolic process;cellular process;macromolecule metabolic process;macromolecule modification;metabolic process;primary metabolic process;protein glycosylation;protein metabolic process;protein modification process	cell part;Golgi apparatus;intracellular membrane-bounded organelle;intracellular organelle;membrane;organelle	Mucin type O-Glycan biosynthesis	RICIN		+							Transmembrane	Transmembrane	0.5688	0.0509	0.3802	0.5688	+	+	2.56586	0	2.8205	2.29909	40334300	NaN	40334300	13243600	NaN	13243600	3	0	3	NaN	NaN	NaN
C9JD84;E7EV71;Q14766;H7BZ76;H7C0I7	Latent-transforming growth factor beta-binding protein 1	LTBP1	9	9	9	9.2	147.01	0	100.95	96371000	24		binding;calcium ion binding;catalytic activity;cation binding;cytokine binding;growth factor binding;ion binding;kinase activity;metal ion binding;microfibril binding;molecular transducer activity;phosphotransferase activity, alcohol group as acceptor;protein binding;protein kinase activity;protein serine/threonine kinase activity;receptor activity;signal transducer activity;signaling receptor ac…	biological regulation;cellular component organization;cellular process;extracellular matrix organization;extracellular structure organization;response to stimulus;signal transduction	extracellular matrix;extracellular region;macromolecular complex;protein complex;proteinaceous extracellular matrix		EGF;EGF_CA	+		+			+			Signal-peptide	Signal-peptide	0.9356	0.0289	0.9356	0.0355	+	+	2.29836	0	3.07151	2.27577	32123700	NaN	32123700	2330150	NaN	2330150	3	0	3	NaN	NaN	NaN
Q9UHI8	A disintegrin and metalloproteinase with thrombospondin motifs 1	ADAMTS1	3	3	3	6.2	105.36	0	47.978	69148000	10		binding;carbohydrate binding;catalytic activity;cation binding;endopeptidase activity;glycosaminoglycan binding;heparin binding;hydrolase activity;ion binding;metal ion binding;metalloendopeptidase activity;metallopeptidase activity;pattern binding;peptidase activity;peptidase activity, acting on L-amino acid peptides;polysaccharide binding;transition metal ion binding;zinc ion binding	anatomical structure development;anatomical structure formation involved in morphogenesis;biological regulation;cellular process;developmental process;multicellular organismal process;response to stimulus;rhythmic process;signal transduction	cell part;cytoplasm;intracellular organelle;organelle;vesicle		ACR;TSP1	+					+			Signal-peptide	Signal-peptide	0.7747	0.0264	0.7747	0.1988	+	+	2.69065	0	2.67108	2.27467	22261300	NaN	22261300	7501670	NaN	7501670	3	0	3	NaN	NaN	NaN
Q92859;Q59FP8	Neogenin	NEO1	11	11	11	14	160.01	0	52.023	75995000	37		receptor activity	anatomical structure formation involved in morphogenesis;biological adhesion;biological regulation;cell adhesion;cell differentiation;cellular process;developmental process;homeostatic process;locomotion;response to chemical stimulus;response to external stimulus;response to stimulus;syncytium formation	cell part;membrane;plasma membrane	Cell adhesion molecules (CAMs)	FN3;IG;IGc2	+	+					+		Signal-peptide	Signal-peptide	0.8418	0.0931	0.8418	0.0652	+	+	2.28341	0	3.06425	2.26378	25332000	NaN	25332000	5197960	NaN	5197960	3	0	3	NaN	NaN	NaN
O00462;A0A2R8Y524;A0A2R8YEC9;E9PFW2;A0A2R8YCE9;A0A2R8Y4U7;A0A2R8YE79;A0A2R8Y211;A0A2R8Y7A0;A0A2R8Y7A7;A0A2R8Y7N1	Beta-mannosidase	MANBA	17	16	16	24.6	100.89	0	96.445	159270000	42		beta-mannosidase activity;catalytic activity;hydrolase activity;hydrolase activity, acting on glycosyl bonds;hydrolase activity, hydrolyzing O-glycosyl compounds;mannosidase activity	carbohydrate metabolic process;catabolic process;cell wall organization or biogenesis;cellular cell wall organization or biogenesis;cellular metabolic process;cellular process;macromolecule metabolic process;macromolecule modification;metabolic process;polysaccharide metabolic process;primary metabolic process;protein metabolic process;protein modification process	cell part;intracellular membrane-bounded organelle;intracellular organelle;lysosome;organelle;vacuole	Lysosome;Other glycan degradation		+					+			Signal-peptide	Signal-peptide	0.9855	0.0004	0.9855	0.0141	+	+	2.08744	0	3.3583	2.25608	53089300	NaN	53089300	5542950	NaN	5542950	3	0	3	NaN	NaN	NaN
P00558	Phosphoglycerate kinase 1	PGK1	45	45	38	90.4	44.614	0	323.31	68172000000	1038		adenyl nucleotide binding;adenyl ribonucleotide binding;ATP binding;binding;catalytic activity;kinase activity;nucleotide binding;phosphoglycerate kinase activity;phosphotransferase activity, carboxyl group as acceptor;purine nucleotide binding;purine ribonucleoside triphosphate binding;purine ribonucleotide binding;ribonucleotide binding;transferase activity;transferase activity, transferring ph…	alcohol metabolic process;biosynthetic process;carbohydrate metabolic process;cell differentiation;cellular metabolic process;cellular process;developmental process;metabolic process;phosphorus metabolic process;primary metabolic process;small molecule metabolic process	cell part;cytosol;extracellular organelle;membrane;organelle;vesicle	Carbon fixation in photosynthetic organisms;Glycolysis / Gluconeogenesis				+	+					Intracellular	Intracellular	0.6574	0.99	0.0051	0.005	+	+	3.2844	0	2.31526	2.25467	10972900000	3649130000	18296700000	8391930000	594911000	3846380000	6	3	3	3398800000	4328300000	3220300000
Q8WVQ1;K7EN15	Soluble calcium-activated nucleotidase 1	CANT1	16	16	16	54.1	44.839	0	71.682	500940000	67		binding;calcium ion binding;catalytic activity;cation binding;hydrolase activity;hydrolase activity, acting on acid anhydrides;hydrolase activity, acting on acid anhydrides, in phosphorus-containing anhydrides;ion binding;metal ion binding;molecular transducer activity;nucleoside-diphosphatase activity;pyrophosphatase activity;signal transducer activity;uridine-diphosphatase activity	biological regulation;biosynthetic process;cellular metabolic process;cellular process;macromolecule metabolic process;metabolic process;response to stimulus;signal transduction	cell part;extracellular organelle;membrane;organelle;vesicle	Purine metabolism;Pyrimidine metabolism			+	+						Transmembrane	Transmembrane	0.9323	0.0004	0.0673	0.9323	+	+	3.28775	0	2.31381	2.25455	82757500	28008300	137507000	61081800	6207240	17219600	6	3	3	20922000	32483000	30620000
Q01581;D6RIW1;P54868	Hydroxymethylglutaryl-CoA synthase, cytoplasmic	HMGCS1	26	26	26	65	57.293	0	235.93	946750000	133		binding;catalytic activity;drug binding;hydroxymethylglutaryl-CoA synthase activity;isomerase activity;organic acid binding;transferase activity;transferase activity, transferring acyl groups;transferase activity, transferring acyl groups, acyl groups converted into alkyl on transfer	alcohol metabolic process;anatomical structure development;biosynthetic process;cellular ketone body metabolic process;cellular lipid metabolic process;cellular metabolic process;cellular process;developmental process;lipid metabolic process;metabolic process;primary metabolic process;response to abiotic stimulus;response to chemical stimulus;response to drug;response to endogenous stimulus;respo…	cell part;cytoplasm;cytosol;intracellular membrane-bounded organelle;intracellular organelle;membrane;mitochondrion;nucleoplasm;nucleus;organelle;plasma membrane	Butanoate metabolism;Synthesis and degradation of ketone bodies;Terpenoid backbone biosynthesis;Valine, leucine and isoleucine degradation										Intracellular	Intracellular	0.669	0.9443	0.0009	0.0548	+	+	2.35112	0	2.91606	2.2351	151762000	37918000	265607000	130780000	17884400	59643600	6	3	3	18474000	53665000	41615000
Q5TG12;E9PGC5;Q15262;H0YDP9;E9PRW2	Protein-tyrosine-phosphatase;Receptor-type tyrosine-protein phosphatase kappa	PTPRK	10	10	10	11.8	164.2	0	19.922	176640000	28		beta-catenin binding;binding;catalytic activity;enzyme binding;gamma-catenin binding;hydrolase activity;hydrolase activity, acting on ester bonds;kinase binding;molecular transducer activity;phosphatase activity;phosphoprotein phosphatase activity;phosphoric ester hydrolase activity;protein binding;protein kinase binding;protein tyrosine phosphatase activity;receptor activity;signal transducer ac…	biological adhesion;biological regulation;cell adhesion;cell junction organization;cell motility;cellular component assembly;cellular component movement;cellular component organization;cellular localization;cellular metabolic process;cellular process;localization;locomotion;macromolecule metabolic process;macromolecule modification;metabolic process;phosphorus metabolic process;primary metabolic …	cell body;cell part;cell projection;cell surface;cilium;membrane;neuron projection;neuronal cell body		FN3;IG;MAM;PTPc	+	+					+		Signal-peptide	Signal-peptide	0.9115	0.0188	0.9115	0.0697	+	+	1.9922	0	3.46086	2.22478	58881700	NaN	58881700	3085610	NaN	3085610	3	0	3	NaN	NaN	NaN
P21399	Cytoplasmic aconitate hydratase	ACO1	25	25	25	43.1	98.398	0	323.31	1292800000	136		4 iron, 4 sulfur cluster binding;aconitate hydratase activity;binding;carbon-oxygen lyase activity;catalytic activity;cation binding;hydro-lyase activity;ion binding;iron-responsive element binding;iron-sulfur cluster binding;lyase activity;metal cluster binding;metal ion binding;mRNA binding;nucleic acid binding;RNA binding	biological regulation;catabolic process;cellular homeostasis;cellular ion homeostasis;cellular ketone metabolic process;cellular metabolic process;cellular process;cofactor metabolic process;developmental process;homeostatic process;metabolic process;multicellular organismal process;organic acid metabolic process;post-embryonic development;regulation of translation;response to chemical stimulus;r…	cell part;cytoplasm;cytosol;endoplasmic reticulum;extracellular organelle;Golgi apparatus;intracellular membrane-bounded organelle;intracellular organelle;mitochondrion;organelle;vesicle	Carbon fixation pathways in prokaryotes;Citrate cycle (TCA cycle);Glyoxylate and dicarboxylate metabolism				+						Intracellular	Intracellular	0.5227	0.9536	0	0.0464	+	+	2.88965	0	2.45728	2.22372	213887000	64827600	362946000	177161000	12456300	107951000	6	3	3	53279000	78027000	63177000
Q9Y646;E5RJA8;E5RH35;E5RJZ7;E5RJP8	Carboxypeptidase Q	CPQ	6	6	6	20.1	51.887	0	20.362	88863000	22		binding;carboxypeptidase activity;catalytic activity;cation binding;dipeptidase activity;exopeptidase activity;hydrolase activity;identical protein binding;ion binding;metal ion binding;metallodipeptidase activity;metalloexopeptidase activity;metallopeptidase activity;peptidase activity;peptidase activity, acting on L-amino acid peptides;protein binding;protein dimerization activity;protein homod…	alcohol metabolic process;amine metabolic process;anatomical structure development;anatomical structure morphogenesis;biological regulation;catabolic process;cellular amino acid metabolic process;cellular aromatic compound metabolic process;cellular ketone metabolic process;cellular metabolic process;cellular nitrogen compound metabolic process;cellular process;developmental process;growth;hormon…	cell part;cytoplasm;endoplasmic reticulum;extracellular organelle;extracellular space;Golgi apparatus;intracellular membrane-bounded organelle;intracellular organelle;lysosome;organelle;vacuole;vesicle			+		+	+		+			Signal-peptide	Signal-peptide	0.5426	0.2315	0.5426	0.226	+	+	2.89637	0	2.44082	2.21539	29621000	NaN	29621000	4453230	NaN	4453230	3	0	3	NaN	NaN	NaN
Q96RS6;E5RGX7	NudC domain-containing protein 1	NUDCD1	11	11	11	25	66.755	0	38.82	236590000	39			immune system process	cell part;cytoplasm;intracellular membrane-bounded organelle;intracellular organelle;nucleoplasm;nucleus;organelle											UPS	Intracellular	0.5215	0.9825	0.0001	0.0174	+	+	2.26558	0	2.97262	2.21311	46863200	12689500	69645700	32169400	2105060	11005600	5	2	3	11201000	14178000	NaN
A0A3B3ISH2;A0A0A0MQY7;Q5VU97	VWFA and cache domain-containing protein 1	CACHD1	5	5	5	5.9	127.25	0	12.912	67300000	15			establishment of localization;ion transport;transport	cell part		VWA	+	+					+		Intracellular	Intracellular	0.5647	0.8654	0.0001	0.1345	+	+	3.50994	0	2.16798	2.19898	22433700	NaN	22433700	3719230	NaN	3719230	3	0	3	NaN	NaN	NaN
Q9NRF8	CTP synthase 2	CTPS2	7	5	5	16.4	65.677	0	20.553	62761000	11		adenyl nucleotide binding;adenyl ribonucleotide binding;ATP binding;binding;catalytic activity;CTP synthase activity;ligase activity;ligase activity, forming carbon-nitrogen bonds;nucleotide binding;purine nucleotide binding;purine ribonucleoside triphosphate binding;purine ribonucleotide binding;ribonucleotide binding	amine metabolic process;biosynthetic process;cellular amino acid metabolic process;cellular ketone metabolic process;cellular metabolic process;cellular nitrogen compound metabolic process;cellular process;heterocycle metabolic process;metabolic process;nitrogen compound metabolic process;nucleobase-containing compound metabolic process;nucleobase-containing small molecule interconversion;nucleob…	cell part;cytosol;intracellular membrane-bounded organelle;intracellular organelle;mitochondrion;organelle	Pyrimidine metabolism										Intracellular	Intracellular	0.7162	0.9261	0.0046	0.0694	+	+	2.81578	0	2.4508	2.19182	19189700	NaN	19189700	7585310	NaN	7585310	3	0	3	NaN	NaN	NaN
P50453;P50452;H7BXK7;C9J7N5;A0A1B0GU38;A0A0C4DGW9;O75830	Serpin B9	SERPINB9	31	31	30	89.4	42.403	0	323.31	7192500000	393		binding;caspase inhibitor activity;caspase regulator activity;cysteine-type endopeptidase inhibitor activity;endopeptidase inhibitor activity;endopeptidase regulator activity;enzyme binding;enzyme inhibitor activity;enzyme regulator activity;peptidase inhibitor activity;peptidase regulator activity;protease binding;protein binding;serine-type endopeptidase inhibitor activity	biological regulation;cellular component movement;cellular process;immune system process;interspecies interaction between organisms;multi-organism process;response to biotic stimulus;response to chemical stimulus;response to endogenous stimulus;response to stimulus	cell part;cytoplasm;cytosol;extracellular organelle;extracellular space;intracellular;intracellular membrane-bounded organelle;intracellular organelle;membrane;nucleus;organelle;vesicle	Amoebiasis	SERPIN	+		+	+		+			Intracellular	Intracellular	0.6691	0.8394	0.0617	0.0989	+	+	3.02287	0	2.31869	2.17592	1163410000	381323000	1945500000	934803000	53389700	588900000	6	3	3	342610000	442230000	359130000
Q9H5K3;E5RJD5	Protein O-mannose kinase	POMK	5	5	5	23.4	40.05	0	18.532	135470000	30		adenyl nucleotide binding;adenyl ribonucleotide binding;ATP binding;binding;carbohydrate kinase activity;catalytic activity;kinase activity;nucleotide binding;phosphotransferase activity, alcohol group as acceptor;protein kinase activity;purine nucleotide binding;purine ribonucleoside triphosphate binding;purine ribonucleotide binding;ribonucleotide binding;transferase activity;transferase activi…	anatomical structure development;behavior;carbohydrate metabolic process;cell motility;cellular component movement;cellular metabolic process;cellular process;developmental process;locomotion;macromolecule metabolic process;macromolecule modification;metabolic process;multicellular organismal process;neurological system process;phosphorus metabolic process;primary metabolic process;protein glycos…	cell part;membrane				+							Transmembrane	Transmembrane	0.9228	0.0315	0.0457	0.9228	+	+	1.86187	0	3.61042	2.17426	36656000	NaN	36656000	14438100	NaN	14438100	3	0	3	NaN	NaN	NaN
O95302;C9J4P8;Q75LS8	Peptidyl-prolyl cis-trans isomerase FKBP9	FKBP9	14	14	14	38.1	63.083	0	46.916	635010000	65		binding;calcium ion binding;catalytic activity;cation binding;cis-trans isomerase activity;drug binding;FK506 binding;ion binding;isomerase activity;macrolide binding;metal ion binding;peptidyl-prolyl cis-trans isomerase activity	cellular metabolic process;cellular process;macromolecule metabolic process;macromolecule modification;metabolic process;peptidyl-amino acid modification;primary metabolic process;protein folding;protein metabolic process;protein modification process	cell part;endoplasmic reticulum;intracellular membrane-bounded organelle;intracellular organelle;membrane;organelle		EFh	+					+			Signal-peptide	Signal-peptide	0.9938	0.006	0.9938	0.0002	+	+	2.79582	0	2.43418	2.17365	104534000	31564300	177503000	89734000	3745300	64364600	6	3	3	30814000	28251000	35628000
P50747	Biotin--protein ligase;Biotin--[methylmalonyl-CoA-carboxytransferase] ligase;Biotin--[propionyl-CoA-carboxylase [ATP-hydrolyzing]] ligase;Biotin--[methylcrotonoyl-CoA-carboxylase] ligase;Biotin--[acetyl-CoA-carboxylase] ligase	HLCS	5	5	5	12.3	80.759	0	23.774	38509000	17		adenyl nucleotide binding;adenyl ribonucleotide binding;ATP binding;binding;biotin binding;biotin-[acetyl-CoA-carboxylase] ligase activity;biotin-[methylcrotonoyl-CoA-carboxylase] ligase activity;biotin-[methylmalonyl-CoA-carboxytransferase] ligase activity;biotin-[propionyl-CoA-carboxylase (ATP-hydrolyzing)] ligase activity;biotin-protein ligase activity;carboxylic acid binding;catalytic activit…	cell proliferation;cellular amide metabolic process;cellular component organization;cellular ketone metabolic process;cellular metabolic process;cellular nitrogen compound metabolic process;cellular process;chromatin modification;chromatin organization;chromosome organization;cofactor metabolic process;heterocycle metabolic process;histone modification;macromolecule metabolic process;macromolecul…	cell part;cytoplasm;cytosol;intracellular membrane-bounded organelle;intracellular organelle;mitochondrion;organelle	Biotin metabolism										Intracellular	Intracellular	0.5668	0.884	0	0.116	+	+	2.96586	0	2.33633	2.16934	12084600	NaN	12084600	3926170	NaN	3926170	3	0	3	NaN	NaN	NaN
O00764;F2Z2Y4;A8MV33	Pyridoxal kinase	PDXK	10	10	10	42	35.102	0	208.98	187320000	55		adenyl nucleotide binding;adenyl ribonucleotide binding;alkali metal ion binding;ATP binding;binding;catalytic activity;cation binding;cofactor binding;identical protein binding;ion binding;kinase activity;lithium ion binding;magnesium ion binding;metal ion binding;nucleotide binding;phosphotransferase activity, alcohol group as acceptor;potassium ion binding;protein binding;protein dimerization …	biosynthetic process;cell proliferation;cellular metabolic compound salvage;cellular metabolic process;cellular process;cofactor metabolic process;heterocycle metabolic process;metabolic process;small molecule metabolic process;vitamin metabolic process	cell part;cytoplasm;cytosol;extracellular organelle;intracellular membrane-bounded organelle;intracellular organelle;nucleoplasm;nucleus;organelle;vesicle	Vitamin B6 metabolism				+						UPS	Intracellular	0.5297	0.9352	0.0014	0.0634	+	+	2.44306	0	2.68724	2.16901	30867800	8471230	53264300	26884900	3557250	17015300	6	3	3	7678400	5377300	12358000
P36871;A0A3B3ITK7	Phosphoglucomutase-1	PGM1	35	35	35	78.6	61.448	0	323.31	2996400000	227		binding;catalytic activity;cation binding;intramolecular transferase activity;intramolecular transferase activity, phosphotransferases;ion binding;isomerase activity;magnesium ion binding;metal ion binding;phosphoglucomutase activity	alcohol metabolic process;biosynthetic process;carbohydrate metabolic process;catabolic process;cellular metabolic process;cellular process;energy reserve metabolic process;generation of precursor metabolites and energy;macromolecule metabolic process;metabolic process;polysaccharide metabolic process;primary metabolic process;small molecule metabolic process	cell part;cytoplasm;cytoskeleton;cytosol;extracellular organelle;intracellular non-membrane-bounded organelle;intracellular organelle;organelle;vesicle	Amino sugar and nucleotide sugar metabolism;Galactose metabolism;Glycolysis / Gluconeogenesis;Pentose phosphate pathway;Purine metabolism;Starch and sucrose metabolism;Streptomycin biosynthesis				+						Intracellular	Intracellular	0.5189	0.9261	0.0001	0.0738	+	+	2.7483	0	2.43651	2.15702	488105000	148723000	827487000	410681000	28607700	274390000	6	3	3	126360000	180960000	138850000
P48507	Glutamate--cysteine ligase regulatory subunit	GCLM	4	4	4	27.4	30.727	0	20.008	65065000	17		acid-amino acid ligase activity;binding;catalytic activity;enzyme binding;enzyme regulator activity;glutamate-cysteine ligase activity;glutamate-cysteine ligase catalytic subunit binding;ligase activity;ligase activity, forming carbon-nitrogen bonds;protein binding	amine metabolic process;biological regulation;biosynthetic process;cellular amino acid metabolic process;cellular component organization;cellular ketone metabolic process;cellular metabolic process;cellular nitrogen compound metabolic process;cellular process;circulatory system process;metabolic process;mitochondrion organization;multicellular organismal process;nitrogen compound metabolic proces…	cell part;cytosol;macromolecular complex;protein complex	Glutathione metabolism										UPS	Intracellular	0.6144	0.8523	0.0021	0.1455	+	+	2.70605	0	2.45292	2.15078	19790300	NaN	19790300	3166620	NaN	3166620	3	0	3	NaN	NaN	NaN
P36959	GMP reductase 1	GMPR	7	7	7	27.8	37.418	0	113.55	114390000	16		binding;catalytic activity;cation binding;GMP reductase activity;ion binding;metal ion binding;oxidoreductase activity;oxidoreductase activity, acting on NADH or NADPH;oxidoreductase activity, acting on NADH or NADPH, nitrogenous group as acceptor	biosynthetic process;cellular aromatic compound metabolic process;cellular metabolic compound salvage;cellular metabolic process;cellular nitrogen compound metabolic process;cellular process;heterocycle metabolic process;metabolic process;nitrogen compound metabolic process;nucleobase-containing compound metabolic process;nucleobase-containing small molecule metabolic process;nucleotide metabolic…	cell part;cytosol	Purine metabolism										UPS	Intracellular	0.6142	0.9946	0.0004	0.005	+	+	2.08121	0	3.07205	2.14463	38129000	NaN	38129000	10553500	NaN	10553500	3	0	3	NaN	NaN	NaN
Q96L35;P54760	Receptor protein-tyrosine kinase;Ephrin type-B receptor 4	EPHB4	15	15	13	25.1	102.56	0	239.87	630540000	66		adenyl nucleotide binding;adenyl ribonucleotide binding;ATP binding;binding;catalytic activity;ephrin receptor activity;kinase activity;molecular transducer activity;nucleotide binding;phosphotransferase activity, alcohol group as acceptor;protein kinase activity;protein tyrosine kinase activity;purine nucleotide binding;purine ribonucleoside triphosphate binding;purine ribonucleotide binding;rec…	anatomical structure formation involved in morphogenesis;anatomical structure morphogenesis;biological adhesion;biological regulation;cell adhesion;cell motility;cellular component movement;cellular metabolic process;cellular process;developmental process;locomotion;macromolecule metabolic process;macromolecule modification;metabolic process;peptidyl-amino acid modification;phosphorus metabolic p…	cell part;cytosol;extracellular organelle;extracellular region;membrane;organelle;plasma membrane;vesicle	Axon guidance	EPH_lbd;FN3;SAM;TyrKc	+	+	+				+		Signal-peptide	Signal-peptide	0.8937	0.0806	0.8937	0.0257	+	+	2.86003	0	2.33704	2.13359	105092000	33493000	176690000	89125000	1309200	66913400	6	3	3	34935000	33165000	32379000
Q5TFE4;Q5QPD0;H0YDA5	5-nucleotidase domain-containing protein 1	NT5DC1	18	18	18	59.6	51.844	0	162.37	906560000	107		5'-nucleotidase activity;binding;catalytic activity;cation binding;hydrolase activity;hydrolase activity, acting on ester bonds;ion binding;metal ion binding;nucleotidase activity;phosphatase activity;phosphoric ester hydrolase activity	cellular metabolic process;cellular process;metabolic process;phosphorus metabolic process												Intracellular	Intracellular	0.6397	0.8247	0.0009	0.1744	+	+	2.99822	0	2.26511	2.13016	147265000	50799700	243730000	111163000	12029700	53213600	6	3	3	41391000	64354000	46654000
Q13867;K7ES02;J3KSD8;K7ESE8;J3KS79;K7ENH5	Bleomycin hydrolase	BLMH	9	9	9	28.1	52.562	0	87.098	253150000	38		aminopeptidase activity;carboxypeptidase activity;catalytic activity;cysteine-type endopeptidase activity;cysteine-type peptidase activity;endopeptidase activity;exopeptidase activity;hydrolase activity;peptidase activity;peptidase activity, acting on L-amino acid peptides	cellular metabolic process;cellular process;immune system process;macromolecule metabolic process;macromolecule modification;metabolic process;primary metabolic process;protein metabolic process;protein modification by small protein conjugation or removal;protein modification process;proteolysis;response to chemical stimulus;response to drug;response to stimulus	cell part;cytoplasm;cytosol;extracellular organelle;intracellular membrane-bounded organelle;intracellular organelle;nucleoplasm;nucleus;organelle;vesicle					+						UPS	Intracellular	0.5231	0.9485	0	0.0515	+	+	2.57293	0	2.50702	2.12875	49293200	15315000	71945300	33111800	5556440	15910700	5	2	3	NaN	19244000	11386000
P43234	Cathepsin O	CTSO	5	5	5	29.3	35.957	0	25.909	83744000	21		catalytic activity;cysteine-type endopeptidase activity;cysteine-type peptidase activity;endopeptidase activity;hydrolase activity;peptidase activity;peptidase activity, acting on L-amino acid peptides	macromolecule metabolic process;metabolic process;primary metabolic process;protein metabolic process;proteolysis;proteolysis involved in cellular protein catabolic process	cell part;extracellular space;intracellular membrane-bounded organelle;intracellular organelle;lysosome;organelle;vacuole	Lysosome	Pept_C1	+		+	+		+			Signal-peptide	Signal-peptide	0.9507	0.026	0.9507	0.0233	+	+	2.18023	0	2.86102	2.11574	27914700	NaN	27914700	3941390	NaN	3941390	3	0	3	NaN	NaN	NaN
P07195;A0A5F9ZHM4;A0A3B3IS95;A8MW50;C9J7H8;F5H793	L-lactate dehydrogenase B chain;L-lactate dehydrogenase	LDHB	33	33	31	77.8	36.638	0	323.31	95813000000	1314		binding;catalytic activity;coenzyme binding;cofactor binding;lactate dehydrogenase activity;L-lactate dehydrogenase activity;NAD binding;nucleotide binding;oxidoreductase activity;oxidoreductase activity, acting on CH-OH group of donors;oxidoreductase activity, acting on the CH-OH group of donors, NAD or NADP as acceptor	carbohydrate metabolic process;cellular ketone metabolic process;cellular metabolic process;cellular nitrogen compound metabolic process;cellular process;cofactor metabolic process;heterocycle metabolic process;metabolic process;nitrogen compound metabolic process;nucleobase-containing compound metabolic process;nucleobase-containing small molecule metabolic process;nucleotide metabolic process;o…	cell part;cytoplasm;cytosol;extracellular organelle;intracellular membrane-bounded organelle;intracellular organelle;membrane;mitochondrion;organelle;vesicle	Cysteine and methionine metabolism;Glycolysis / Gluconeogenesis;Propanoate metabolism;Pyruvate metabolism				+						UPS	Intracellular	0.615	0.811	0.0011	0.1879	+	+	2.91493	0	2.26805	2.10537	15077600000	5105570000	25049600000	11734100000	838907000	6722690000	6	3	3	4730310000	6066600000	4519800000
P53602;H3BP35;H3BQ47;H3BRZ1;H3BVC4	Diphosphomevalonate decarboxylase	MVD	10	10	10	48.5	43.404	0	35.968	105980000	34		adenyl nucleotide binding;adenyl ribonucleotide binding;ATP binding;binding;carbon-carbon lyase activity;carboxy-lyase activity;catalytic activity;diphosphomevalonate decarboxylase activity;heat shock protein binding;Hsp70 protein binding;identical protein binding;lyase activity;nucleotide binding;protein binding;protein dimerization activity;protein homodimerization activity;purine nucleotide bi…	alcohol metabolic process;biological regulation;biosynthetic process;carbohydrate metabolic process;cellular lipid metabolic process;cellular metabolic process;cellular process;cofactor metabolic process;isopentenyl diphosphate metabolic process;lipid metabolic process;macromolecule metabolic process;macromolecule modification;metabolic process;oligosaccharide metabolic process;peptidyl-amino aci…	cell part;cytosol	Terpenoid backbone biosynthesis										Intracellular	Intracellular	0.6997	0.8579	0.0232	0.1189	+	+	2.32105	0	2.67495	2.10321	31910300	NaN	31910300	11542600	NaN	11542600	3	0	3	NaN	NaN	NaN
B4DUC8;Q13126;J3QSB7;F2Z2F3;F8WES2;A0A2R8Y4K0;J3KRN1	S-methyl-5-thioadenosine phosphorylase;Purine nucleoside phosphorylase	MTAP	19	19	19	68.7	33.186	0	205.84	1499300000	124		catalytic activity;phosphorylase activity;purine-nucleoside phosphorylase activity;S-methyl-5-thioadenosine phosphorylase activity;transferase activity;transferase activity, transferring glycosyl groups;transferase activity, transferring hexosyl groups;transferase activity, transferring pentosyl groups	amine metabolic process;biosynthetic process;cellular amino acid metabolic process;cellular ketone metabolic process;cellular metabolic compound salvage;cellular metabolic process;cellular nitrogen compound metabolic process;cellular process;heterocycle metabolic process;metabolic process;nitrogen compound metabolic process;nucleobase-containing compound metabolic process;nucleobase-containing sm…	cell part;cytoplasm;cytosol;extracellular organelle;intracellular membrane-bounded organelle;intracellular organelle;nucleus;organelle;vesicle	Cysteine and methionine metabolism				+						UPS	Intracellular	0.5521	0.8988	0.0003	0.1009	+	+	3.12802	0	2.1361	2.07437	246068000	89961700	402173000	182668000	9885940	101065000	6	3	3	78725000	97322000	93838000
Q92692;K7EKE8	Nectin-2	PVRL2	10	10	10	24	57.741	0	171.05	1328800000	94		binding;cell adhesion molecule binding;coreceptor activity;identical protein binding;molecular transducer activity;protein binding;protein dimerization activity;protein homodimerization activity;receptor activity;signal transducer activity;signaling receptor activity;viral receptor activity	anatomical structure development;anatomical structure formation involved in morphogenesis;anatomical structure morphogenesis;biological adhesion;biological regulation;cell adhesion;cell development;cell junction organization;cellular component assembly;cellular component morphogenesis;cellular component organization;cellular process;cytoskeleton organization;developmental process;establishment of…	cell part;cell surface;extracellular organelle;membrane;organelle;plasma membrane;vesicle	Adherens junction;Cell adhesion molecules (CAMs)	IG	+	+	+				+		Signal-peptide	Signal-peptide	0.9456	0.0043	0.9456	0.0501	+	+	3.09781	0	2.14595	2.07333	221232000	82571700	359893000	155229000	20772700	46132600	6	3	3	79342000	104770000	63603000
P00390;A0A2R8YF59;H0YC68	Glutathione reductase, mitochondrial	GSR	10	10	10	37.5	56.256	0	155.63	284550000	33		antioxidant activity;binding;catalytic activity;coenzyme binding;cofactor binding;disulfide oxidoreductase activity;electron carrier activity;flavin adenine dinucleotide binding;glutathione disulfide oxidoreductase activity;glutathione-disulfide reductase activity;NADP binding;nucleotide binding;oxidoreductase activity;oxidoreductase activity, acting on a sulfur group of donors;oxidoreductase act…	amine metabolic process;biological regulation;biosynthetic process;cellular amino acid metabolic process;cellular homeostasis;cellular ketone metabolic process;cellular metabolic process;cellular nitrogen compound metabolic process;cellular process;homeostatic process;macromolecule metabolic process;metabolic process;nitrogen compound metabolic process;nucleobase-containing compound metabolic pro…	cell part;cytosol;extracellular organelle;organelle;vesicle	Glutathione metabolism				+						Intracellular	Intracellular	0.5169	0.5794	0.2329	0.1877	+	+	1.59134	0	4.09294	2.06701	61479300	19166000	75583700	36284000	NaN	27949700	4	1	3	NaN	NaN	19166000
Q9NRA1;H0Y9N2	Platelet-derived growth factor C;Platelet-derived growth factor C, latent form;Platelet-derived growth factor C, receptor-binding form	PDGFC	5	5	5	26.1	39.029	0	58.178	59390000	20		binding;growth factor receptor binding;identical protein binding;platelet-derived growth factor receptor binding;protein binding;protein dimerization activity;protein homodimerization activity;receptor binding	anatomical structure development;anatomical structure morphogenesis;biological regulation;cellular component assembly;cellular component organization;cellular macromolecular complex assembly;cellular process;developmental process;embryo development;macromolecular complex assembly;protein complex assembly;regulation of DNA metabolic process;regulation of protein modification process;response to ch…	cell part;cell surface;cytoplasm;extracellular organelle;extracellular region;extracellular space;intracellular membrane-bounded organelle;intracellular organelle;membrane;nucleus;organelle;plasma membrane;vesicle	Cytokine-cytokine receptor interaction;Focal adhesion;Gap junction;Melanoma;Prostate cancer;Regulation of actin cytoskeleton	CUB;PDGF	+		+	+		+			Signal-peptide	Signal-peptide	0.9998	0.0002	0.9998	0	+	+	2.69984	0	2.31298	2.06097	19797000	NaN	19797000	5992560	NaN	5992560	3	0	3	NaN	NaN	NaN
Q96IU4;B4DQI4;F8W9U3	Alpha/beta hydrolase domain-containing protein 14B	ABHD14B	5	5	5	34.8	22.345	0	9.114	80075000	18		catalytic activity;hydrolase activity	biological regulation;metabolic process	cell part;cytoplasm;cytosol;extracellular organelle;intracellular membrane-bounded organelle;intracellular non-membrane-bounded organelle;intracellular organelle;nucleolus;nucleus;organelle;vesicle					+						UPS	Intracellular	0.5985	0.8485	0.0019	0.1497	+	+	2.63133	0	2.34439	2.05524	25020000	NaN	25020000	5117510	NaN	5117510	3	0	3	NaN	NaN	NaN
Q8NCC3;H3BMU8;H3BM47;B4DJW4;H3BPT3;B4DPU0	Group XV phospholipase A2	PLA2G15	4	4	4	14.3	46.657	0	4.5514	46961000	11		binding;calcium-independent phospholipase A2 activity;carboxylic ester hydrolase activity;catalytic activity;hydrolase activity;hydrolase activity, acting on ester bonds;lipase activity;lipid binding;lysophospholipase activity;O-acyltransferase activity;phospholipase A2 activity;phospholipase activity;phospholipid binding;transferase activity;transferase activity, transferring acyl groups;transfe…	alcohol metabolic process;amine metabolic process;catabolic process;cellular ketone metabolic process;cellular lipid metabolic process;cellular metabolic process;cellular nitrogen compound metabolic process;cellular process;lipid metabolic process;metabolic process;nitrogen compound metabolic process;organic acid metabolic process;primary metabolic process;small molecule metabolic process	cell part;extracellular organelle;intracellular membrane-bounded organelle;intracellular organelle;lysosome;mitochondrion;organelle;vacuole;vesicle	Glycerophospholipid metabolism;Lysosome		+		+	+		+			Signal-peptide	Signal-peptide	0.9981	0.0002	0.9981	0.0017	+	+	2.58888	0	2.36261	2.05008	15653700	NaN	15653700	4471190	NaN	4471190	3	0	3	NaN	NaN	NaN
O00203;H0YBD0	AP-3 complex subunit beta-1	AP3B1	10	10	10	12.5	121.32	0	103.6	407690000	47		binding;enzyme binding;GTP-dependent protein binding;phosphatase binding;protein binding;protein phosphatase binding	biological regulation;cellular component movement;cellular component organization;cellular process;coagulation;cytoskeleton-dependent intracellular transport;establishment of localization;immune system process;multicellular organismal process;organelle organization;pigment granule organization;protein targeting;protein transport;regulation of body fluid levels;transport;vacuolar transport;vesicle…	AP-type membrane coat adaptor complex;cell part;Golgi apparatus;intracellular membrane-bounded organelle;intracellular organelle;macromolecular complex;membrane;organelle;protein complex	Lysosome										Intracellular	Intracellular	0.5015	0.7722	0.0001	0.2277	+	+	2.99041	0	2.12327	2.02597	66109000	24694300	107524000	47635400	5461280	22304500	6	3	3	21423000	30999000	21661000
P55268;F5H520	Laminin subunit beta-2	LAMB2	10	10	10	8.9	195.98	0	31.356	70694000	25		structural molecule activity	anatomical structure development;biological adhesion;cell adhesion;cell development;cell growth;cellular component organization;cellular process;developmental process;extracellular matrix organization;extracellular structure organization;growth;locomotion;multicellular organismal process;neurological system process;response to chemical stimulus;response to external stimulus;response to stimulus	extracellular organelle;extracellular region;laminin complex;macromolecular complex;organelle;protein complex;synapse;vesicle	Amoebiasis;ECM-receptor interaction;Focal adhesion;Pathways in cancer;Small cell lung cancer;Toxoplasmosis	EGF_Lam;LamNT	+		+			+			Signal-peptide	Signal-peptide	0.9109	0.0158	0.9109	0.0733	+	+	2.49992	0	2.37387	2.02167	23564300	NaN	23564300	7155260	NaN	7155260	3	0	3	NaN	NaN	NaN
Q9NT99;M0R2G0;Q9HBW1	Leucine-rich repeat-containing protein 4B	LRRC4B	11	11	10	18	76.433	0	54.072	292990000	32			biological regulation;cellular component organization;cellular localization;cellular membrane organization;cellular process;localization;membrane organization	cell part;cell projection;membrane;neuron projection;synapse		IGc2;LRR_TYP;LRRCT;LRRNT	+	+					+		Signal-peptide	Signal-peptide	0.7214	0.017	0.7214	0.2616	+	+	1.62367	0	3.74772	2.01976	73245500	24363000	89539700	36677000	NaN	20610800	4	1	3	NaN	NaN	24363000
P22413;E9PE72	Ectonucleotide pyrophosphatase/phosphodiesterase family member 1;Alkaline phosphodiesterase I;Nucleotide pyrophosphatase	ENPP1	10	10	10	23.4	104.92	0	36.983	80842000	23		3'-phosphoadenosine 5'-phosphosulfate binding;adenyl nucleotide binding;adenyl ribonucleotide binding;ATP binding;binding;calcium ion binding;carbohydrate binding;cargo receptor activity;catalytic activity;cation binding;exonuclease activity;hydrolase activity;hydrolase activity, acting on acid anhydrides;hydrolase activity, acting on acid anhydrides, in phosphorus-containing anhydrides;hydrolase…	anatomical structure development;biological regulation;catabolic process;cellular homeostasis;cellular ion homeostasis;cellular metabolic process;cellular nitrogen compound metabolic process;cellular process;developmental process;establishment of localization;generation of precursor metabolites and energy;heterocycle metabolic process;homeostatic process;immune system process;ion transport;locali…	cell part;cell surface;extracellular space;membrane;plasma membrane	Nicotinate and nicotinamide metabolism;Pantothenate and CoA biosynthesis;Purine metabolism;Riboflavin metabolism;Starch and sucrose metabolism	Endonuclease_NS;NUC;SO		+	+	+					Intracellular	Intracellular	0.565	0.9376	0.0001	0.0623	+	+	2.18231	0	2.64085	2.01735	26149000	NaN	26149000	6961750	NaN	6961750	3	0	3	NaN	NaN	NaN
Q5T4U8;P53611	Geranylgeranyl transferase type-2 subunit beta	RABGGTB	5	5	5	42.1	17.318	0	5.6777	46896000	9		binding;catalytic activity;cation binding;enzyme binding;GTPase binding;ion binding;metal ion binding;prenyltransferase activity;protein binding;protein geranylgeranyltransferase activity;protein prenyltransferase activity;Rab geranylgeranyltransferase activity;Rab GTPase binding;Ras GTPase binding;small GTPase binding;transferase activity;transferase activity, transferring alkyl or aryl (other t…	cellular metabolic process;cellular process;macromolecule metabolic process;macromolecule modification;metabolic process;multicellular organismal process;neurological system process;primary metabolic process;protein metabolic process;protein modification process	cell part;macromolecular complex;protein complex											UPS	Intracellular	0.6181	0.8588	0.0167	0.1245	+	+	2.23905	0	2.56371	2.00841	15632300	NaN	15632300	6605460	NaN	6605460	3	0	3	NaN	NaN	NaN
P35813;E9PKB5;E9PJN3;E9PL75	Protein phosphatase 1A	PPM1A	13	13	11	51.3	42.447	0	58.707	297880000	47		binding;calcium-dependent protein serine/threonine phosphatase activity;calmodulin-dependent protein phosphatase activity;catalytic activity;cation binding;hydrolase activity;hydrolase activity, acting on ester bonds;ion binding;magnesium ion binding;manganese ion binding;metal ion binding;molecular transducer activity;phosphatase activity;phosphoprotein phosphatase activity;phosphoric ester hydr…	biological regulation;biosynthetic process;cellular metabolic process;cellular nitrogen compound metabolic process;cellular process;macromolecule metabolic process;macromolecule modification;metabolic process;nitrogen compound metabolic process;nucleobase-containing compound metabolic process;phosphorus metabolic process;primary metabolic process;protein acylation;protein dephosphorylation;protei…	cell part;cell projection;cytosol;intracellular membrane-bounded organelle;intracellular organelle;macromolecular complex;membrane;neuron projection;nucleoplasm;nucleus;organelle;protein complex;voltage-gated calcium channel complex	MAPK signaling pathway	PP2C_SIG;PP2Cc									Intracellular	Intracellular	0.7089	0.9349	0.0061	0.0589	+	+	1.58757	0	3.77934	1.9968	69511700	24395000	84550700	38131600	NaN	28705600	4	1	3	NaN	NaN	24395000
P06733;A0A2R8Y6G6;K7EM90;A0A2R8YEM5;A0A2R8Y879;K7ERS8;A0A2R8Y798;A0A2R8YEG5;A0A2R8Y6I8	Alpha-enolase	ENO1	44	44	39	84.1	47.168	0	323.31	140590000000	1943		binding;carbon-oxygen lyase activity;catalytic activity;cation binding;DNA binding;enzyme binding;GTPase binding;hydro-lyase activity;ion binding;lyase activity;magnesium ion binding;metal ion binding;nucleic acid binding;nucleic acid binding transcription factor activity;phosphopyruvate hydratase activity;protein binding;protein binding transcription factor activity;sequence-specific DNA binding…	alcohol metabolic process;biological regulation;biosynthetic process;carbohydrate metabolic process;catabolic process;cellular metabolic process;cellular nitrogen compound metabolic process;cellular process;generation of precursor metabolites and energy;macromolecule metabolic process;metabolic process;multi-organism process;nitrogen compound metabolic process;nucleobase-containing compound metab…	cell part;cytoplasm;cytosol;extracellular organelle;extracellular space;intracellular membrane-bounded organelle;intracellular organelle;macromolecular complex;membrane;nucleus;organelle;plasma membrane;protein complex;vesicle	Glycolysis / Gluconeogenesis;Methane metabolism;RNA degradation				+	+					UPS	Intracellular	0.5017	0.9583	0	0.0416	+	+	3.29816	0	1.96974	1.98674	22799400000	9250140000	36348700000	15398200000	1394920000	6329720000	6	3	3	8490190000	10860000000	8400200000
Q13907;C9JD53;Q9BXS1	Isopentenyl-diphosphate Delta-isomerase 1	IDI1	9	9	9	48	26.319	0	107.25	245500000	66		binding;catalytic activity;cation binding;hydrolase activity;intramolecular oxidoreductase activity;intramolecular oxidoreductase activity, transposing C=C bonds;ion binding;isomerase activity;isopentenyl-diphosphate delta-isomerase activity;magnesium ion binding;manganese ion binding;metal ion binding;transition metal ion binding	alcohol metabolic process;biosynthetic process;cellular lipid metabolic process;cellular metabolic process;cellular process;isopentenyl diphosphate metabolic process;lipid metabolic process;metabolic process;primary metabolic process;response to chemical stimulus;response to stimulus;small molecule metabolic process	cell part;cytosol;intracellular membrane-bounded organelle;intracellular organelle;microbody;mitochondrion;organelle;peroxisome	Terpenoid backbone biosynthesis										UPS	Intracellular	0.6368	0.9295	0.0045	0.066	+	+	2.76015	0	2.16709	1.98629	40917500	15402000	66433000	28294800	5688070	4002110	6	3	3	12468000	21958000	11780000
P18206;A0A096LPE1	Vinculin	VCL	37	37	37	44.6	123.8	0	323.31	2008600000	201		actin binding;alpha-catenin binding;beta-catenin binding;binding;cadherin binding;cell adhesion molecule binding;cytoskeletal protein binding;dystroglycan binding;enzyme binding;glycoprotein binding;protein binding;structural molecule activity;ubiquitin protein ligase binding	anatomical structure morphogenesis;biological adhesion;biological regulation;cell activation;cell adhesion;cell growth;cell junction organization;cellular component assembly;cellular component movement;cellular component organization;cellular localization;cellular process;coagulation;developmental process;establishment of localization;exocytosis;growth;localization;multicellular organismal proces…	cell part;cytoskeleton;cytosol;extracellular organelle;extracellular region;intracellular non-membrane-bounded organelle;intracellular organelle;macromolecular complex;membrane;organelle;plasma membrane;protein complex;vesicle	Adherens junction;Amoebiasis;Bacterial invasion of epithelial cells;Focal adhesion;Leukocyte transendothelial migration;Regulation of actin cytoskeleton;Shigellosis				+						Intracellular	Intracellular	0.5886	0.9297	0.0001	0.0702	+	+	2.42523	0	2.35567	1.98106	333542000	102673000	564410000	306591000	8033270	273917000	6	3	3	93450000	108140000	106430000
B0YJC4;P08670;B0YJC5;A0A1B0GTT5;A0A1B0GVG8	Vimentin	VIM	8	7	7	27.6	49.653	0	26.247	74192000	20		binding;double-stranded RNA binding;glycoprotein binding;identical protein binding;nucleic acid binding;protein binding;protein C-terminus binding;RNA binding;scaffold protein binding;structural constituent of cytoskeleton;structural constituent of eye lens;structural molecule activity	anatomical structure development;biological regulation;cell death;cell development;cell differentiation;cellular component disassembly;cellular component movement;cellular component organization;cellular process;cytoskeleton organization;death;developmental process;organelle organization;response to stimulus;signal transduction;viral reproduction	cell leading edge;cell part;cell projection;cytoplasm;cytoskeleton;cytosol;extracellular organelle;intracellular membrane-bounded organelle;intracellular non-membrane-bounded organelle;intracellular organelle;macromolecular complex;membrane;microbody;neuron projection;organelle;peroxisome;plasma membrane;protein complex;vesicle					+						Intracellular	Intracellular	0.9346	0.6708	0.0012	0.328	+	+	2.24342	0	2.47112	1.96433	24037000	NaN	24037000	13859000	NaN	13859000	3	0	3	NaN	NaN	NaN
Q92729	Receptor-type tyrosine-protein phosphatase U	PTPRU	7	7	7	6.2	162.42	0	16.514	49689000	28		beta-catenin binding;binding;catalytic activity;hydrolase activity;hydrolase activity, acting on ester bonds;molecular transducer activity;phosphatase activity;phosphoprotein phosphatase activity;phosphoric ester hydrolase activity;protein binding;protein tyrosine phosphatase activity;receptor activity;signal transducer activity;signaling receptor activity;transmembrane receptor protein phosphata…	anatomical structure morphogenesis;biological adhesion;biological regulation;cell adhesion;cell differentiation;cellular localization;cellular metabolic process;cellular process;developmental process;localization;macromolecule metabolic process;macromolecule modification;metabolic process;phosphorus metabolic process;primary metabolic process;protein dephosphorylation;protein metabolic process;pr…	cell part;membrane;plasma membrane		FN3;IG;MAM;PTPc	+	+					+		Signal-peptide	Signal-peptide	0.9223	0.0765	0.9223	0.0012	+	+	3.89338	0	1.81324	1.96207	16563000	NaN	16563000	1876290	NaN	1876290	3	0	3	NaN	NaN	NaN
P23470	Receptor-type tyrosine-protein phosphatase gamma	PTPRG	4	4	4	4.7	162	0	18.773	78639000	17		binding;catalytic activity;hydrolase activity;hydrolase activity, acting on ester bonds;identical protein binding;molecular transducer activity;phosphatase activity;phosphoprotein phosphatase activity;phosphoric ester hydrolase activity;protein binding;protein tyrosine phosphatase activity;receptor activity;signal transducer activity;signaling receptor activity;transmembrane receptor protein phos…	anatomical structure development;biological regulation;cellular metabolic process;cellular process;developmental process;macromolecule metabolic process;macromolecule modification;metabolic process;phosphorus metabolic process;primary metabolic process;protein dephosphorylation;protein metabolic process;protein modification process;response to stimulus;signal transduction	cell part;extracellular organelle;extracellular space;organelle;vesicle		Carb_anhydrase;FN3;PTPc	+	+	+				+		Transmembrane	Transmembrane	0.8908	0.0454	0.0638	0.8908	+	+	1.93166	0	2.83034	1.96079	26213000	NaN	26213000	5597330	NaN	5597330	3	0	3	NaN	NaN	NaN
Q15819;G3V113;H0YBP9;H0YBX6	Ubiquitin-conjugating enzyme E2 variant 2	UBE2V2	11	5	5	73.1	16.363	0	43.036	166160000	21		acid-amino acid ligase activity;binding;catalytic activity;enzyme binding;ligase activity;ligase activity, forming carbon-nitrogen bonds;protein binding;small conjugating protein ligase activity;ubiquitin protein ligase binding	biological regulation;catabolic process;cell proliferation;cellular metabolic process;cellular nitrogen compound metabolic process;cellular process;DNA metabolic process;DNA repair;macromolecule metabolic process;macromolecule modification;metabolic process;nitrogen compound metabolic process;nucleobase-containing compound metabolic process;primary metabolic process;protein metabolic process;prot…	cell part;cytoplasm;extracellular organelle;intracellular membrane-bounded organelle;intracellular organelle;macromolecular complex;nucleus;organelle;protein complex;ubiquitin conjugating enzyme complex;vesicle					+						UPS	Intracellular	0.5499	0.9931	0.0001	0.0068	+	+	1.82448	0	2.93042	1.93228	39512700	12972000	48359700	22236800	NaN	16495600	4	1	3	NaN	NaN	12972000
A3KFI5;E5RFZ1;A0A087WTY6;P41271;A3KFI2;A3KFI3;A3KFI4;A3KFI1	Neuroblastoma suppressor of tumorigenicity 1	NBL1	2	2	2	14.1	13.912	0.0011315	3.0896	81572000	4		binding;identical protein binding;morphogen activity;protein binding;protein dimerization activity;protein homodimerization activity	anatomical structure development;anatomical structure morphogenesis;biological regulation;cellular component morphogenesis;cellular component organization;cellular process;developmental process	extracellular space		CT	+		+	+		+			Signal-peptide	Signal-peptide	0.7864	0.0948	0.7864	0.1188	+	+	2.30029	0	2.32765	1.91414	23318000	NaN	23318000	4350360	NaN	4350360	3	0	3	NaN	NaN	NaN
O00560;B4DHN5;E9PBU7	Syntenin-1	SDCBP	14	14	3	67.8	32.444	0	269.79	1058100000	91		binding;binding, bridging;cytokine receptor binding;cytoskeletal adaptor activity;cytoskeletal protein binding;frizzled binding;G-protein-coupled receptor binding;growth factor receptor binding;identical protein binding;interleukin-5 receptor binding;protein binding;protein binding, bridging;protein dimerization activity;protein heterodimerization activity;protein N-terminus binding;receptor bind…	biological regulation;cell communication;cell-cell signaling;cellular component assembly;cellular component organization;cellular process;cytoskeleton organization;establishment of localization;locomotion;organelle organization;protein targeting;protein transport;response to chemical stimulus;response to external stimulus;response to stimulus;signal transduction;signaling;transport	cell part;cytoplasm;cytoplasmic membrane-bounded vesicle;cytoskeleton;cytosol;extracellular organelle;extracellular space;intracellular membrane-bounded organelle;intracellular non-membrane-bounded organelle;intracellular organelle;macromolecular complex;membrane;nucleus;organelle;plasma membrane;protein complex;receptor complex;vesicle		PDZ		+	+	+					UPS	Intracellular	0.6143	0.9933	0	0.0067	+	+	2.96287	0	1.96317	1.90017	171562000	69538300	273587000	119020000	11250500	63725000	6	3	3	68340000	81340000	58935000
Q9BPU6;E7EWB4;E9PHT0;E7ESV0	Dihydropyrimidinase-related protein 5	DPYSL5	8	8	8	27.7	61.421	0	22.588	67160000	24		catalytic activity;hydrolase activity;hydrolase activity, acting on carbon-nitrogen (but not peptide) bonds	anatomical structure development;biological regulation;cellular process;developmental process;locomotion;response to chemical stimulus;response to external stimulus;response to stimulus;signal transduction	cell body;cell part;cell projection;cytoplasm;cytosol;neuron projection;neuronal cell body	Axon guidance										Intracellular	Intracellular	0.7321	0.9832	0.0006	0.0163	+	+	2.63175	0	2.09479	1.89687	22386700	NaN	22386700	5634220	NaN	5634220	3	0	3	NaN	NaN	NaN
Q03167;E9PKY4	Transforming growth factor beta receptor type 3	TGFBR3	7	7	7	11.6	93.498	0	19.02	99741000	21		binding;carbohydrate binding;catalytic activity;coreceptor activity;cytokine binding;cytokine receptor binding;glycosaminoglycan binding;growth factor binding;heparin binding;kinase activity;molecular transducer activity;pattern binding;PDZ domain binding;phosphotransferase activity, alcohol group as acceptor;polysaccharide binding;protein binding;protein domain specific binding;protein kinase ac…	anatomical structure development;anatomical structure formation involved in morphogenesis;anatomical structure morphogenesis;biological regulation;cell differentiation;cell growth;cell morphogenesis;cell motility;cell proliferation;cellular component assembly;cellular component morphogenesis;cellular component movement;cellular component organization;cellular macromolecular complex assembly;cellu…	cell part;cell surface;endoplasmic reticulum;extracellular matrix;extracellular organelle;extracellular space;intracellular membrane-bounded organelle;intracellular organelle;macromolecular complex;organelle;protein complex;proteinaceous extracellular matrix;receptor complex;vesicle		ZP	+	+	+	+			+		Signal-peptide	Signal-peptide	0.7388	0.0759	0.7388	0.1852	+	+	1.95576	0	2.61811	1.88942	32935300	NaN	32935300	6742350	NaN	6742350	3	0	3	NaN	NaN	NaN
A0A087X1J7;P22352;H0YBE4;E5RG32;H0YC19	Glutathione peroxidase;Glutathione peroxidase 3	GPX3	3	3	3	20.4	25.402	0	20.063	75564000	16		antioxidant activity;binding;catalytic activity;glutathione peroxidase activity;oxidoreductase activity;oxidoreductase activity, acting on peroxide as acceptor;peroxidase activity;protein binding;selenium binding;transcription factor binding	catabolic process;cellular component assembly;cellular component organization;cellular metabolic process;cellular process;macromolecular complex assembly;metabolic process;protein complex assembly;response to chemical stimulus;response to oxidative stress;response to stimulus;response to stress	extracellular organelle;extracellular region;extracellular space;organelle;vesicle	Arachidonic acid metabolism;Glutathione metabolism		+		+	+		+			Signal-peptide	Signal-peptide	0.929	0.0016	0.929	0.0694	+	+	2.56508	0	2.09791	1.87716	25188300	NaN	25188300	801111	NaN	801111	3	0	3	NaN	NaN	NaN
E7EX60;Q5T7F0;E9PEP6;O14786;Q5JWQ4;Q5JWQ6;H0Y4A0	Neuropilin-1	NRP1	6	6	6	16.5	72.093	0	13.691	36386000	11		binding;carbohydrate binding;catalytic activity;cation binding;coreceptor activity;cytokine binding;glycosaminoglycan binding;growth factor binding;heparin binding;ion binding;kinase activity;metal ion binding;molecular transducer activity;pattern binding;phosphotransferase activity, alcohol group as acceptor;polysaccharide binding;protein binding;protein kinase activity;protein tyrosine kinase a…	anatomical structure development;anatomical structure formation involved in morphogenesis;anatomical structure morphogenesis;biological regulation;cell communication;cell growth;cell motility;cell recognition;cell-cell signaling;cellular component morphogenesis;cellular component movement;cellular component organization;cellular process;developmental process;growth;locomotion;multicellular organi…	cell body;cell part;cell projection;cell surface;cytosol;endosome;extracellular space;intracellular membrane-bounded organelle;intracellular organelle;macromolecular complex;membrane;neuron projection;neuronal cell body;organelle;plasma membrane;protein complex;receptor complex;site of polarized growth;vesicle	Axon guidance	CUB;FA58C;MAM	+	+	+	+			+		Signal-peptide	Signal-peptide	0.9358	0.0005	0.9358	0.0638	+	+	2.58303	0	2.02868	1.83803	12128500	NaN	12128500	2534820	NaN	2534820	3	0	3	NaN	NaN	NaN
P34932;A0A087WYC1;A0A087WTS8	Heat shock 70 kDa protein 4	HSPA4	62	62	59	78.6	94.33	0	323.31	10326000000	634		adenyl nucleotide binding;adenyl ribonucleotide binding;ATP binding;binding;nucleotide binding;purine nucleotide binding;purine ribonucleoside triphosphate binding;purine ribonucleotide binding;ribonucleotide binding	cellular component assembly;cellular component organization;cellular macromolecular complex assembly;cellular membrane organization;cellular process;establishment of localization;macromolecular complex assembly;membrane organization;mitochondrion organization;organelle organization;protein complex assembly;protein targeting;protein transport;response to chemical stimulus;response to stimulus;resp…	cell part;cytosol;extracellular organelle;intracellular membrane-bounded organelle;intracellular organelle;mitochondrion;organelle;vesicle	Antigen processing and presentation				+						Intracellular	Intracellular	0.6614	0.8438	0.0203	0.1359	+	+	2.5334	0	2.04314	1.83168	1683120000	640133000	2726100000	1283990000	93622900	921625000	6	3	3	629110000	738780000	552510000
Q8IW52	SLIT and NTRK-like protein 4	SLITRK4	7	7	7	13.1	94.33	0	22.128	79494000	21			anatomical structure morphogenesis;cellular component morphogenesis;cellular component organization;cellular process;developmental process	cell part		LRR_TYP;LRRCT;LRRNT	+	+					+		Signal-peptide	Signal-peptide	1	0	1	0	+	+	1.79128	0	2.66713	1.81773	26498000	NaN	26498000	5287990	NaN	5287990	3	0	3	NaN	NaN	NaN
P32321;D6RBJ9;D6RAD7;D6RAR9;D6RC36;D6R9S0;D6RBN2	Deoxycytidylate deaminase	DCTD	3	3	3	29.2	20.016	0	27.82	82468000	13		binding;catalytic activity;cation binding;dCMP deaminase activity;deaminase activity;hydrolase activity;hydrolase activity, acting on carbon-nitrogen (but not peptide) bonds;hydrolase activity, acting on carbon-nitrogen (but not peptide) bonds, in cyclic amidines;ion binding;metal ion binding;transition metal ion binding;zinc ion binding	biosynthetic process;cellular aromatic compound metabolic process;cellular metabolic process;cellular nitrogen compound metabolic process;cellular process;heterocycle metabolic process;metabolic process;nitrogen compound metabolic process;nucleobase-containing compound metabolic process;nucleobase-containing small molecule metabolic process;nucleoside metabolic process;nucleotide metabolic proces…	cell part;cytosol;extracellular organelle;organelle;vesicle	Pyrimidine metabolism										UPS	Intracellular	0.6182	0.9231	0.0273	0.0496	+	+	1.79471	0	2.63618	1.80811	25949300	NaN	25949300	16104400	NaN	16104400	3	0	3	NaN	NaN	NaN
C9JIF9;P13798;H7C393;H7C1U0;C9JLK2;F8WEH5	Acylamino-acid-releasing enzyme	APEH	28	28	28	59.2	81.673	0	323.31	1800500000	206		catalytic activity;endopeptidase activity;exopeptidase activity;hydrolase activity;omega peptidase activity;peptidase activity;peptidase activity, acting on L-amino acid peptides;serine hydrolase activity;serine-type endopeptidase activity;serine-type peptidase activity	cellular metabolic process;cellular process;macromolecule metabolic process;metabolic process;primary metabolic process;protein metabolic process;proteolysis	cell part;cytoplasm;extracellular organelle;membrane;organelle;vesicle					+						Intracellular	Intracellular	0.5573	0.7895	0.0073	0.2032	+	+	2.7002	0	1.9286	1.80469	295158000	122210000	468107000	202803000	25490300	111531000	6	3	3	100760000	150390000	115480000
Q9BV57;A0A0G2JQN5	1,2-dihydroxy-3-keto-5-methylthiopentene dioxygenase	ADI1	4	4	4	27.4	21.498	0	7.8056	48432000	11		acireductone dioxygenase [iron(II)-requiring] activity;binding;catalytic activity;cation binding;dioxygenase activity;ion binding;iron ion binding;metal ion binding;oxidoreductase activity;oxidoreductase activity, acting on single donors with incorporation of molecular oxygen;oxidoreductase activity, acting on single donors with incorporation of molecular oxygen, incorporation of two atoms of oxy…	amine metabolic process;biosynthetic process;cellular amino acid metabolic process;cellular ketone metabolic process;cellular metabolic compound salvage;cellular metabolic process;cellular nitrogen compound metabolic process;cellular process;metabolic process;nitrogen compound metabolic process;organic acid metabolic process;primary metabolic process;small molecule metabolic process;sulfur compou…	cell part;cytoplasm;cytosol;Golgi apparatus;intracellular membrane-bounded organelle;intracellular organelle;membrane;nucleoplasm;nucleus;organelle;plasma membrane	Cysteine and methionine metabolism										Intracellular	Intracellular	0.9345	0.8373	0.0032	0.1595	+	+	2.03645	0	2.33444	1.80273	15173700	NaN	15173700	3970010	NaN	3970010	3	0	3	NaN	NaN	NaN
C9JNZ1;C9JVG3;C9JWG0;C9JUW1;C9JTZ5;C9JQU9;F2Z3H1;C9J3M0;F2Z3P4;F8WC70		UGP2	14	3	3	66.5	24.235	0	116.71	151690000	18		catalytic activity;nucleotidyltransferase activity;transferase activity;transferase activity, transferring phosphorus-containing groups;uridylyltransferase activity;UTP:glucose-1-phosphate uridylyltransferase activity;UTP-monosaccharide-1-phosphate uridylyltransferase activity	alcohol metabolic process;carbohydrate metabolic process;cellular metabolic process;cellular nitrogen compound metabolic process;cellular process;metabolic process;nitrogen compound metabolic process;nucleobase-containing compound metabolic process;nucleotide-sugar metabolic process;primary metabolic process;small molecule metabolic process												UPS	Intracellular	0.6172	0.971	0	0.029	+	+	1.91812	0	2.459	1.80257	30337400	11185000	43105700	18677000	1561290	9224000	5	2	3	NaN	12289000	10081000
Q5TH30;Q9UGV2;F8WBF9;Q5TH29	Protein NDRG3	NDRG3	6	6	6	22.9	42.85	0	28.162	130620000	19			biological regulation;cell differentiation;cellular process;developmental process;multicellular organismal process;response to stimulus;signal transduction	cell part;cytoplasm;extracellular organelle;organelle;vesicle					+						Intracellular	Intracellular	0.7578	0.9455	0	0.0545	+	+	1.77981	0	2.6416	1.8017	32060700	11102000	39047000	18467900	NaN	14790200	4	1	3	NaN	NaN	11102000
Q9NUY8;C9JAM5;E9PGE5;C9IZ32	TBC1 domain family member 23	TBC1D23	4	4	4	16.5	78.321	0	22.231	60277000	14			biological regulation			TBC									UPS	Intracellular	0.521	0.9196	0.0001	0.0804	+	+	2.84896	0	1.86334	1.79673	19509000	NaN	19509000	2919570	NaN	2919570	3	0	3	NaN	NaN	NaN
P07093;C9JN98	Glia-derived nexin	SERPINE2	4	4	4	13.6	44.002	0	5.7554	36745000	6		binding;carbohydrate binding;endopeptidase inhibitor activity;endopeptidase regulator activity;enzyme inhibitor activity;enzyme regulator activity;glycosaminoglycan binding;heparin binding;pattern binding;peptidase inhibitor activity;peptidase regulator activity;polysaccharide binding;protein binding;receptor binding;serine-type endopeptidase inhibitor activity	anatomical structure development;anatomical structure morphogenesis;behavior;biological regulation;cellular component organization;cellular process;coagulation;detection of stimulus;developmental process;establishment of localization;multicellular organismal process;organelle organization;regulation of body fluid levels;regulation of transport;response to abiotic stimulus;response to external sti…	cell part;cytoplasmic membrane-bounded vesicle;cytosol;extracellular matrix;extracellular region;extracellular space;intracellular membrane-bounded organelle;intracellular organelle;organelle;synapse;vesicle		SERPIN	+		+	+		+			Signal-peptide	Signal-peptide	0.8945	0.0451	0.8945	0.0604	+	+	2.57303	0	1.95509	1.78624	12248300	NaN	12248300	2162670	NaN	2162670	3	0	3	NaN	NaN	NaN
Q9NUQ9;E5RI16;A0A1W2PRQ0;E5RJE1;E5RIR8;E5RJL8;E5RGI7;A0A087X178;E5RK61;E5RFS4;E5RHU5;E5RK81;E5RH75;Q9H0Q0	Protein FAM49B	FAM49B	16	16	16	55.9	36.748	0	323.31	1128200000	126				cell part;cell projection;cilium;extracellular organelle;intracellular;organelle;vesicle					+						UPS	Intracellular	0.5519	0.9995	0	0.0005	+	+	3.25981	0	1.73367	1.78291	186933000	85929000	287937000	115410000	8543350	51191100	6	3	3	85632000	94617000	77538000
O75051;Q9HCM2	Plexin-A2	PLXNA2	9	9	9	8.8	211.1	0	42.744	50873000	30		molecular transducer activity;receptor activity;semaphorin receptor activity;signal transducer activity;signaling receptor activity;transmembrane signaling receptor activity	anatomical structure development;anatomical structure formation involved in morphogenesis;anatomical structure morphogenesis;biological regulation;cell motility;cellular component morphogenesis;cellular component movement;cellular component organization;cellular localization;cellular process;developmental process;localization;locomotion;organelle localization;response to chemical stimulus;respons…	cell part;intracellular;macromolecular complex;membrane;plasma membrane;protein complex;receptor complex	Axon guidance	IPT;PSI;Sema	+	+					+		Signal-peptide	Signal-peptide	0.5565	0.0379	0.5565	0.4056	+	+	1.91149	0	2.40944	1.77783	13772700	NaN	13772700	2286550	NaN	2286550	3	0	3	NaN	NaN	NaN
A0A087X1W8;A0A0A0MTJ8;X5DQS5;Q9BY67;A0A087X0T8;F5H125;H0YG94;F5H8J9	Cell adhesion molecule 1	CADM1	5	5	5	28.6	45.676	0	35.011	62785000	16		binding;identical protein binding;PDZ domain binding;protein binding;protein dimerization activity;protein domain specific binding;protein homodimerization activity;receptor binding	anatomical structure development;anatomical structure morphogenesis;biological adhesion;biological regulation;cell adhesion;cell death;cell differentiation;cell growth;cell junction organization;cell morphogenesis;cell recognition;cellular component assembly;cellular component morphogenesis;cellular component organization;cellular process;death;detection of stimulus;developmental process;growth;i…	cell part;cell projection;cytoplasmic membrane-bounded vesicle;extracellular organelle;intracellular membrane-bounded organelle;intracellular organelle;membrane;neuron projection;organelle;plasma membrane;vesicle	Cell adhesion molecules (CAMs)	4.1m;IG;IGc2	+	+					+		Intracellular	Intracellular	0.518	0.8019	0.0007	0.1974	+	+	2.10183	0	2.22442	1.77697	16838000	NaN	16838000	5190910	NaN	5190910	3	0	3	NaN	NaN	NaN
E9PLK3;P55786;E9PP11;H0YDG0;E9PJY4;E9PPD4;H0YCQ5;E9PJF9;E9PPZ2	Puromycin-sensitive aminopeptidase	NPEPPS	54	54	34	65.4	102.99	0	323.31	12934000000	618		aminopeptidase activity;binding;catalytic activity;cation binding;exopeptidase activity;hydrolase activity;ion binding;metal ion binding;metallopeptidase activity;peptidase activity;peptidase activity, acting on L-amino acid peptides;transition metal ion binding;zinc ion binding	cellular metabolic process;cellular process;immune system process;macromolecule metabolic process;macromolecule modification;metabolic process;primary metabolic process;protein metabolic process;protein modification by small protein conjugation or removal;protein modification process;proteolysis;response to chemical stimulus;response to stimulus;response to stress	cell part;cytosol;extracellular organelle;intracellular membrane-bounded organelle;intracellular organelle;nucleus;organelle;vesicle					+						UPS	Intracellular	0.5024	0.8757	0.0013	0.1231	+	+	2.65651	0	1.89608	1.76987	2094800000	872877000	3316730000	1455780000	125879000	896127000	6	3	3	816430000	1017100000	785100000
Q86SF2;E9PBY3;H0YAH3;H0YAK0	N-acetylgalactosaminyltransferase 7	GALNT7	10	10	10	24.5	75.388	0	49.115	129120000	21		acetylgalactosaminyltransferase activity;binding;carbohydrate binding;catalytic activity;cation binding;ion binding;metal ion binding;polypeptide N-acetylgalactosaminyltransferase activity;transferase activity;transferase activity, transferring glycosyl groups;transferase activity, transferring hexosyl groups;UDP-glycosyltransferase activity	carbohydrate metabolic process;cellular metabolic process;cellular process;macromolecule metabolic process;macromolecule modification;metabolic process;primary metabolic process;protein glycosylation;protein metabolic process;protein modification process	cell part;extracellular organelle;membrane;organelle;vesicle	Mucin type O-Glycan biosynthesis	RICIN		+	+						Transmembrane	Transmembrane	0.8458	0.0017	0.1525	0.8458	+	+	1.5371	0	3.01825	1.76955	31348000	12218000	37724700	15540500	NaN	10876100	4	1	3	NaN	12218000	NaN
Q5VWZ2	Lysophospholipase-like protein 1	LYPLAL1	5	5	5	32.5	26.316	0	9.8208	233250000	16		carboxylic ester hydrolase activity;catalytic activity;hydrolase activity;hydrolase activity, acting on ester bonds;lipase activity;lysophospholipase activity;phospholipase activity	biological regulation;catabolic process;cellular metabolic process;cellular process;macromolecule metabolic process;macromolecule modification;metabolic process;primary metabolic process;protein metabolic process;protein modification process;regulation of transport	cell part;cytoplasm;cytosol;extracellular organelle;organelle;vesicle											UPS	Intracellular	0.6368	0.9772	0.0001	0.0227	+	+	1.63589	0	2.79712	1.76934	45836000	16148500	65627700	27766700	3901110	8090470	5	2	3	18907000	NaN	13390000
P08243;F8WEJ5;C9J057;C9JT45;C9JM09;C9JLN6	Asparagine synthetase [glutamine-hydrolyzing]	ASNS	27	27	27	60.2	64.369	0	292.75	1724800000	156		adenyl nucleotide binding;adenyl ribonucleotide binding;asparagine synthase (glutamine-hydrolyzing) activity;ATP binding;binding;carbon-nitrogen ligase activity, with glutamine as amido-N-donor;catalytic activity;cofactor binding;ligase activity;ligase activity, forming carbon-nitrogen bonds;nucleotide binding;purine nucleotide binding;purine ribonucleoside triphosphate binding;purine ribonucleot…	amine metabolic process;anatomical structure development;biological regulation;biosynthetic process;cell communication;cellular amino acid metabolic process;cellular ketone metabolic process;cellular metabolic process;cellular nitrogen compound metabolic process;cellular process;developmental process;macromolecule metabolic process;metabolic process;nitrogen compound metabolic process;organic aci…	cell part;cytosol	Alanine, aspartate and glutamate metabolism;Nitrogen metabolism										Intracellular	Intracellular	0.5448	0.8876	0.0102	0.1022	+	+	2.81275	0	1.8097	1.74788	275602000	121323000	429880000	181953000	18829400	104916000	6	3	3	102020000	139640000	122310000
Q9NQ88;A0A0U1RQD1	Fructose-2,6-bisphosphatase TIGAR	TIGAR	11	11	11	60.4	30.062	0	149.44	735420000	70		carbohydrate phosphatase activity;catalytic activity;fructose-2,6-bisphosphate 2-phosphatase activity;hydrolase activity;hydrolase activity, acting on ester bonds;phosphatase activity;phosphoric ester hydrolase activity;sugar-phosphatase activity	anatomical structure development;biological regulation;biosynthetic process;cell development;cellular metabolic process;cellular nitrogen compound metabolic process;cellular process;developmental process;macromolecule metabolic process;metabolic process;nitrogen compound metabolic process;nucleobase-containing compound metabolic process;phosphorus metabolic process;primary metabolic process;respo…	cell part;cytosol;intracellular	Fructose and mannose metabolism	PGAM									UPS	Intracellular	0.5505	0.8116	0.0007	0.1877	+	+	2.82799	0	1.80316	1.74665	119930000	53390000	186470000	76980100	10270200	37770800	6	3	3	43085000	63625000	53460000
O95630;C9JK83	STAM-binding protein	STAMBP	3	3	3	11.3	48.076	0	6.5713	53771000	14		binding;catalytic activity;cation binding;cysteine-type peptidase activity;hydrolase activity;ion binding;metal ion binding;metallopeptidase activity;peptidase activity;peptidase activity, acting on L-amino acid peptides;protein binding;protein domain specific binding;small conjugating protein-specific protease activity;ubiquitin-specific protease activity	biological regulation;cellular metabolic process;cellular process;cytokinesis;macromolecule metabolic process;macromolecule modification;metabolic process;primary metabolic process;protein metabolic process;protein modification by small protein conjugation or removal;protein modification process;response to stimulus;signal transduction	cell part;cytoplasm;endosome;extracellular organelle;intracellular membrane-bounded organelle;intracellular organelle;membrane;nucleoplasm;nucleus;organelle;plasma membrane;vesicle	Endocytosis	JAB_MPN			+						Intracellular	Intracellular	0.5645	0.7401	0.0009	0.2591	+	+	2.04423	0	2.17581	1.72827	14158700	NaN	14158700	1486850	NaN	1486850	3	0	3	NaN	NaN	NaN
P23381;G3V3Y5;G3V3H8;G3V277;H0YJP3;G3V456;G3V5U1;G3V227;G3V3P2;G3V423;G3V2Y7;G3V3X0;G3V3S7;G3V5W1;G3V4N8;G3V4C7;G3V2C0;G3V339;G3V313;G3V4S4;G3V3R3;G3V2F2;P78534;G3V4N0;G3V4Q0;G3V4A3;G3V5H5	Tryptophan--tRNA ligase, cytoplasmic;T1-TrpRS;T2-TrpRS	WARS	23	23	23	59.7	53.165	0	323.31	1099300000	124		adenyl nucleotide binding;adenyl ribonucleotide binding;aminoacyl-tRNA ligase activity;ATP binding;binding;catalytic activity;ligase activity;ligase activity, forming aminoacyl-tRNA and related compounds;ligase activity, forming carbon-oxygen bonds;nucleotide binding;purine nucleotide binding;purine ribonucleoside triphosphate binding;purine ribonucleotide binding;ribonucleotide binding;tryptopha…	amine metabolic process;anatomical structure formation involved in morphogenesis;biological regulation;biosynthetic process;cellular amino acid metabolic process;cellular ketone metabolic process;cellular metabolic process;cellular nitrogen compound metabolic process;cellular process;developmental process;macromolecule metabolic process;metabolic process;nitrogen compound metabolic process;nucleo…	cell part;cytoplasm;cytosol;extracellular organelle;intracellular membrane-bounded organelle;intracellular organelle;nucleus;organelle;vesicle	Aminoacyl-tRNA biosynthesis;Tryptophan metabolism	WHEP-TRS			+						UPS	Intracellular	0.5017	0.9926	0.0025	0.0049	+	+	2.22879	0	2.04222	1.72766	180153000	67369400	292937000	146716000	10357000	124685000	6	3	3	58776000	64463000	78869000
P15291;Q86XA6	Beta-1,4-galactosyltransferase 1;Lactose synthase A protein;N-acetyllactosamine synthase;Beta-N-acetylglucosaminylglycopeptide beta-1,4-galactosyltransferase;Beta-N-acetylglucosaminyl-glycolipid beta-1,4-galactosyltransferase;Processed beta-1,4-galactosyltransferase 1	B4GALT1	12	12	12	49.7	43.92	0	303.4	851550000	105		alpha-tubulin binding;beta-N-acetylglucosaminylglycopeptide beta-1,4-galactosyltransferase activity;beta-tubulin binding;binding;catalytic activity;cation binding;cytoskeletal protein binding;galactosyltransferase activity;identical protein binding;ion binding;lactose synthase activity;manganese ion binding;metal ion binding;N-acetyllactosamine synthase activity;protein binding;protein dimerizati…	alcohol metabolic process;amine metabolic process;anatomical structure development;anatomical structure formation involved in morphogenesis;anatomical structure morphogenesis;biological adhesion;biological regulation;biosynthetic process;carbohydrate metabolic process;cell adhesion;cell development;cell motility;cell recognition;cellular component movement;cellular component organization;cellular…	cell part;cell projection;external encapsulating structure;extracellular organelle;extracellular space;filopodium;glycocalyx;Golgi apparatus;intracellular membrane-bounded organelle;intracellular organelle;membrane;organelle;plasma membrane;vesicle	Galactose metabolism;Glycosaminoglycan biosynthesis - keratan sulfate;Glycosphingolipid biosynthesis - lacto and neolacto series;N-Glycan biosynthesis;Other types of O-glycan biosynthesis;Various types of N-glycan biosynthesis			+	+	+					Transmembrane	Transmembrane	0.9791	0.0135	0.0074	0.9791	+	+	3.32047	0	1.63954	1.71275	127234000	62152000	192317000	72461500	10796400	17406000	6	3	3	56664000	74590000	55202000
Q16851;A0A087WYS1;E7EUC7;C9J6Q0	UTP--glucose-1-phosphate uridylyltransferase	UGP2	30	30	19	71.5	56.94	0	323.31	4627800000	262		binding;carbohydrate binding;catalytic activity;cation binding;glucose binding;identical protein binding;ion binding;metal ion binding;monosaccharide binding;nucleotide binding;nucleotidyltransferase activity;protein binding;pyrimidine nucleotide binding;pyrimidine ribonucleotide binding;ribonucleotide binding;sugar binding;transferase activity;transferase activity, transferring phosphorus-contai…	alcohol metabolic process;biosynthetic process;carbohydrate metabolic process;cellular ketone metabolic process;cellular metabolic process;cellular nitrogen compound metabolic process;cellular process;energy reserve metabolic process;generation of precursor metabolites and energy;macromolecule metabolic process;metabolic process;nitrogen compound metabolic process;nucleobase-containing compound m…	cell part;cytosol;extracellular organelle;intracellular membrane-bounded organelle;intracellular organelle;nucleus;organelle;vesicle	Amino sugar and nucleotide sugar metabolism;Galactose metabolism;Pentose and glucuronate interconversions;Starch and sucrose metabolism				+						UPS	Intracellular	0.5002	0.9267	0	0.0733	+	+	2.6398	0	1.81644	1.70944	753848000	328497000	1179200000	512500000	48038600	334006000	6	3	3	327820000	376870000	280800000
P23142;B1AHL2;B1AHM7;B1AHM8;H7C1M6;B1AHM9;B1AHM6;B1AHN3	Fibulin-1	FBLN1	10	10	6	31	77.213	0	202.04	222410000	63		binding;calcium ion binding;cation binding;enzyme activator activity;enzyme regulator activity;extracellular matrix structural constituent;ion binding;metal ion binding;peptidase activator activity;peptidase regulator activity;structural molecule activity	cellular component organization;cellular process;extracellular matrix organization;extracellular structure organization;viral reproduction	extracellular matrix;extracellular organelle;extracellular region;extracellular space;organelle;proteinaceous extracellular matrix;vesicle		ANATO;EGF;EGF_CA	+		+	+		+			Signal-peptide	Signal-peptide	0.9549	0.0006	0.9549	0.0446	+	+	1.45326	0	3.0028	1.70649	44083600	13797500	64274300	34886000	3895460	29962200	5	2	3	11043000	16552000	NaN
Q92597;E5RG99;E7ESM1;E5RIR1;E5RGM5;E5RIV1;E5RIM2	Protein NDRG1	NDRG1	3	3	3	18	42.835	0	20.096	48586000	21		binding;cadherin binding;cell adhesion molecule binding;cytoskeletal protein binding;enzyme binding;gamma-tubulin binding;GTPase binding;microtubule binding;protein binding;Rab GTPase binding;Ras GTPase binding;small GTPase binding;tubulin binding	biological regulation;cell activation;cellular component organization;cellular membrane organization;cellular process;immune system process;membrane organization;plasma membrane organization;response to chemical stimulus;response to DNA damage stimulus;response to stimulus;response to stress;signal transduction	cell part;centrosome;cytoplasm;cytoskeleton;cytosol;extracellular organelle;intracellular membrane-bounded organelle;intracellular non-membrane-bounded organelle;intracellular organelle;macromolecular complex;membrane;microtubule organizing center;nucleus;organelle;plasma membrane;protein complex;vesicle					+						Intracellular	Intracellular	0.7712	0.9593	0	0.0407	+	+	2.04377	0	2.11921	1.69925	16195300	NaN	16195300	6360640	NaN	6360640	3	0	3	NaN	NaN	NaN
Q9Y5P6	Mannose-1-phosphate guanyltransferase beta	GMPPB	11	11	11	39.2	39.834	0	44.636	141280000	43		binding;catalytic activity;GTP binding;guanyl nucleotide binding;guanyl ribonucleotide binding;guanylyltransferase activity;mannose-1-phosphate guanylyltransferase activity;mannose-phosphate guanylyltransferase activity;nucleotide binding;nucleotidyltransferase activity;purine nucleotide binding;purine ribonucleoside triphosphate binding;purine ribonucleotide binding;ribonucleotide binding;transf…	alcohol metabolic process;biosynthetic process;carbohydrate metabolic process;cellular metabolic process;cellular nitrogen compound metabolic process;cellular process;macromolecule metabolic process;macromolecule modification;metabolic process;nitrogen compound metabolic process;nucleobase-containing compound metabolic process;nucleotide-sugar metabolic process;oligosaccharide metabolic process;p…	cell part;cytoplasm;extracellular organelle;intracellular membrane-bounded organelle;intracellular organelle;mitochondrion;organelle;vesicle	Amino sugar and nucleotide sugar metabolism;Fructose and mannose metabolism										Intracellular	Intracellular	0.5331	0.906	0.0167	0.0773	+	+	1.66661	0	2.53633	1.69921	32278500	10561000	39517700	24249300	NaN	23824500	4	1	3	NaN	10561000	NaN
Q96C23;B8ZZ75;H7C320;H7C1B5	Aldose 1-epimerase	GALM	8	8	8	36.5	37.765	0	32.45	155080000	31		aldose 1-epimerase activity;binding;carbohydrate binding;catalytic activity;isomerase activity;racemase and epimerase activity;racemase and epimerase activity, acting on carbohydrates and derivatives	alcohol metabolic process;carbohydrate metabolic process;cellular metabolic process;cellular process;metabolic process;primary metabolic process;small molecule metabolic process	cell part;cytoplasm;extracellular organelle;organelle;vesicle	Glycolysis / Gluconeogenesis				+						UPS	Intracellular	0.6362	0.966	0.0046	0.0294	+	+	1.60968	0	2.5957	1.68715	36820000	18011000	43089700	15172200	NaN	10461300	4	1	3	NaN	NaN	18011000
A0A0B4J216;Q6IA69;H0YED2;H0YDH3;E9PNF5	Glutamine-dependent NAD(+) synthetase	NADSYN1	6	6	6	28.4	37.493	0	15.511	58877000	12		adenyl nucleotide binding;adenyl ribonucleotide binding;ATP binding;binding;carbon-nitrogen ligase activity, with glutamine as amido-N-donor;catalytic activity;hydrolase activity;hydrolase activity, acting on carbon-nitrogen (but not peptide) bonds;ligase activity;ligase activity, forming carbon-nitrogen bonds;NAD+ synthase (glutamine-hydrolyzing) activity;nucleotide binding;purine nucleotide bin…	biosynthetic process;cellular metabolic process;cellular nitrogen compound metabolic process;cellular process;cofactor metabolic process;heterocycle metabolic process;metabolic process;nitrogen compound metabolic process;nucleobase-containing compound metabolic process;nucleobase-containing small molecule metabolic process;nucleotide metabolic process;primary metabolic process;small molecule meta…	cell part;cytoplasm;cytosol	Nicotinate and nicotinamide metabolism										UPS	Intracellular	0.5563	0.9801	0.0001	0.0198	+	+	1.78705	0	2.31187	1.67515	19288000	NaN	19288000	7414070	NaN	7414070	3	0	3	NaN	NaN	NaN
Q9ULZ3;H3BP42	Apoptosis-associated speck-like protein containing a CARD	PYCARD	5	5	5	31.8	21.627	0	29.389	82371000	12		apoptotic protease activator activity;binding;BMP receptor binding;caspase activator activity;caspase regulator activity;cytokine receptor binding;cytoskeletal protein binding;enzyme activator activity;enzyme binding;enzyme regulator activity;growth factor receptor binding;identical protein binding;interleukin-6 receptor binding;myosin binding;myosin I binding;peptidase activator activity;peptida…	biological regulation;cell activation;cell death;cellular component organization;cellular membrane organization;cellular process;cytokine production;death;endocytosis;establishment of localization;immune system process;membrane invagination;membrane organization;multicellular organismal process;multi-organism process;regulation of organelle organization;regulation of protein modification process;…	cell body;cell part;cytoplasm;cytosol;endoplasmic reticulum;extracellular region;intracellular membrane-bounded organelle;intracellular non-membrane-bounded organelle;intracellular organelle;macromolecular complex;mitochondrion;neuronal cell body;nucleolus;nucleus;organelle;protein complex	Cytosolic DNA-sensing pathway;NOD-like receptor signaling pathway				+						UPS	Intracellular	0.5533	0.9142	0.0003	0.0856	+	+	1.59478	0	2.585	1.67479	27457000	NaN	27457000	3474660	NaN	3474660	3	0	3	NaN	NaN	NaN
P31323	cAMP-dependent protein kinase type II-beta regulatory subunit	PRKAR2B	8	5	5	32.5	46.302	0	19.569	51187000	13		adenyl nucleotide binding;adenyl ribonucleotide binding;AMP binding;binding;cAMP binding;cAMP-dependent protein kinase inhibitor activity;cAMP-dependent protein kinase regulator activity;cyclic nucleotide binding;enzyme binding;enzyme inhibitor activity;enzyme regulator activity;kinase binding;kinase inhibitor activity;kinase regulator activity;nucleotide binding;protein binding;protein kinase A …	behavior;biological regulation;cell cycle;cellular component organization;cellular ketone metabolic process;cellular lipid metabolic process;cellular metabolic process;cellular process;coagulation;energy reserve metabolic process;establishment of localization;fluid transport;generation of precursor metabolites and energy;homeostatic process;immune system process;lipid metabolic process;metabolic …	cell part;cell projection;centrosome;cytoplasm;cytosol;extracellular organelle;intracellular non-membrane-bounded organelle;intracellular organelle;macromolecular complex;membrane;microtubule organizing center;neuron projection;organelle;plasma membrane;protein complex;vesicle	Apoptosis;Insulin signaling pathway	cNMP;RIIa			+						Intracellular	Intracellular	0.566	0.9755	0.0016	0.0229	+	+	1.98508	0	2.11667	1.67416	17062300	NaN	17062300	6313630	NaN	6313630	3	0	3	NaN	NaN	NaN
E9PL57;F8VSA6;E9PS38;S4R3E9;Q86V88	Magnesium-dependent phosphatase 1	NEDD8-MDP1;NEDD8;MDP1	4	4	2	28.2	19.536	0	13.42	131010000	16		binding;catalytic activity;cation binding;hydrolase activity;hydrolase activity, acting on ester bonds;ion binding;metal ion binding;phosphatase activity;phosphoprotein phosphatase activity;phosphoric ester hydrolase activity;protein tyrosine phosphatase activity		extracellular organelle;organelle;vesicle		UBQ									Intracellular	Intracellular	0.9345	0.9764	0	0.0236	+	+	2.48029	0	1.82448	1.67207	13534700	NaN	13534700	4690090	NaN	4690090	3	0	3	NaN	NaN	NaN
P07711;Q5T8F0	Cathepsin L1;Cathepsin L1 heavy chain;Cathepsin L1 light chain	CTSL	8	8	8	37.2	37.564	0	65.742	647490000	46		binding;catalytic activity;collagen binding;cysteine-type endopeptidase activity;cysteine-type peptidase activity;endopeptidase activity;fibronectin binding;glycoprotein binding;histone binding;hydrolase activity;peptidase activity;peptidase activity, acting on L-amino acid peptides;protein binding;proteoglycan binding	biological regulation;cell death;cellular component disassembly;cellular component organization;cellular process;death;extracellular matrix organization;extracellular structure organization;immune system process;macromolecule metabolic process;metabolic process;multicellular organismal process;primary metabolic process;protein metabolic process;proteolysis;proteolysis involved in cellular protein…	cell part;extracellular organelle;extracellular region;extracellular space;intracellular membrane-bounded organelle;intracellular organelle;lysosome;nucleus;organelle;vacuole;vesicle	Antigen processing and presentation;Lysosome;Phagosome;Rheumatoid arthritis	Inhibitor_I29;Pept_C1	+		+	+		+			Signal-peptide	Signal-peptide	0.8687	0.0359	0.8687	0.0954	+	+	3.06771	0	1.63834	1.66718	106991000	51649000	162333000	64224600	5341110	33093700	6	3	3	49690000	57693000	47564000
Q9BTE3	Mini-chromosome maintenance complex-binding protein	MCMBP	13	13	13	29.6	72.979	0	72.012	187720000	47		binding;chromatin binding	biosynthetic process;cell division;cellular component organization;cellular metabolic process;cellular nitrogen compound metabolic process;cellular process;chromosome organization;DNA metabolic process;DNA replication;macromolecule metabolic process;metabolic process;mitosis;nitrogen compound metabolic process;nuclear division;nucleobase-containing compound metabolic process;organelle fission;org…	cell part;cytoplasm;intracellular membrane-bounded organelle;intracellular organelle;membrane;nucleoplasm;nucleus;organelle;plasma membrane											Intracellular	Intracellular	0.5402	0.9201	0.0002	0.0798	+	+	1.85653	0	2.2076	1.66224	36715600	13872000	51944700	26652700	4187490	23286100	5	2	3	10911000	16833000	NaN
Q96NY8	Nectin-4;Processed poliovirus receptor-related protein 4	PVRL4	7	7	7	23.5	55.454	0	23.16	162150000	24			biological adhesion;cell adhesion;cell junction organization;cellular component assembly;cellular component organization;cellular process;viral reproduction	cell part;extracellular organelle;membrane;organelle;plasma membrane;vesicle	Adherens junction	IG;IGc2	+	+	+				+		Signal-peptide	Signal-peptide	0.9999	0	0.9999	0.0001	+	+	1.88457	0	2.16637	1.65569	38611200	18214000	45410300	17745100	NaN	13963000	4	1	3	NaN	18214000	NaN
Q08257;A6NP24;C9JH92	Quinone oxidoreductase	CRYZ	14	14	14	61.4	35.206	0	74.462	1114100000	68		binding;catalytic activity;cation binding;coenzyme binding;cofactor binding;ion binding;metal ion binding;mRNA 3'-UTR binding;mRNA binding;NADP binding;NADPH binding;NADPH:quinone reductase activity;nucleic acid binding;nucleotide binding;oxidoreductase activity;oxidoreductase activity, acting on NADH or NADPH;oxidoreductase activity, acting on NADH or NADPH, quinone or similar compound as accept…	catabolic process;cellular component assembly;cellular component organization;cellular metabolic process;cellular process;macromolecular complex assembly;metabolic process;multicellular organismal process;neurological system process;protein complex assembly;xenobiotic metabolic process	cell part;cytoplasm;cytosol;extracellular organelle;Golgi apparatus;intracellular membrane-bounded organelle;intracellular organelle;organelle;vesicle					+						UPS	Intracellular	0.5959	0.9574	0.0001	0.0426	+	+	2.59601	0	1.74586	1.64813	185687000	85323700	286050000	117389000	18030700	62507500	6	3	3	90583000	100140000	65248000
Q8WZA9;M0QZP8	Immunity-related GTPase family Q protein	IRGQ	8	8	8	31.5	62.717	0	150.38	101020000	33		binding;GTP binding;guanyl nucleotide binding;guanyl ribonucleotide binding;nucleotide binding;purine nucleotide binding;purine ribonucleoside triphosphate binding;purine ribonucleotide binding;ribonucleotide binding													Intracellular	Intracellular	0.7278	0.9884	0.0086	0.003	+	+	1.94497	0	2.09555	1.64722	33176700	NaN	33176700	10971600	NaN	10971600	3	0	3	NaN	NaN	NaN
Q15274;H3BP73	Nicotinate-nucleotide pyrophosphorylase [carboxylating]	QPRT	9	9	9	56.2	30.845	0	164.65	1178100000	46		binding;catalytic activity;identical protein binding;nicotinate-nucleotide diphosphorylase (carboxylating) activity;protein binding;protein dimerization activity;protein homodimerization activity;transferase activity;transferase activity, transferring glycosyl groups;transferase activity, transferring pentosyl groups	biosynthetic process;catabolic process;cellular component assembly;cellular component organization;cellular ketone metabolic process;cellular metabolic process;cellular nitrogen compound metabolic process;cellular process;cofactor metabolic process;heterocycle metabolic process;macromolecular complex assembly;metabolic process;nitrogen compound metabolic process;nucleobase-containing compound met…	cell part;cytoplasm;cytosol;extracellular organelle;organelle;vesicle	Nicotinate and nicotinamide metabolism		+		+			+			UPS	Intracellular	0.6171	0.4551	0.432	0.1129	+	+	3.22982	0	1.57856	1.6447	195967000	98134300	293800000	110674000	11996600	42004700	6	3	3	88144000	111440000	94819000
P42785;E9PNF7;E9PL49;E9PLY4;E9PQB5;E9PL85;E9PNJ1;E9PQN3;E9PKN6;E9PIG4;E9PR42	Lysosomal Pro-X carboxypeptidase	PRCP	7	7	7	20.8	55.799	0	74.32	409940000	42		carboxypeptidase activity;catalytic activity;exopeptidase activity;hydrolase activity;peptidase activity;peptidase activity, acting on L-amino acid peptides;serine hydrolase activity;serine-type carboxypeptidase activity;serine-type exopeptidase activity;serine-type peptidase activity	anatomical structure formation involved in morphogenesis;biological regulation;coagulation;developmental process;homeostatic process;macromolecule metabolic process;metabolic process;multicellular organismal process;primary metabolic process;protein metabolic process;regulation of body fluid levels;response to stimulus;response to stress	basal part of cell;cell part;extracellular organelle;intracellular membrane-bounded organelle;intracellular organelle;lysosome;membrane;organelle;plasma membrane;vacuole;vesicle	Protein digestion and absorption		+		+			+			Signal-peptide	Signal-peptide	0.9527	0.0006	0.9527	0.0466	+	+	3.14991	7.45921e-05	1.58592	1.63773	68324700	34351700	102298000	37903700	6356900	9424290	6	3	3	32086000	41531000	29438000
Q92636	Protein FAN	NSMAF	13	13	13	27	104.37	0	101.12	180630000	56		binding;enzyme activator activity;enzyme regulator activity;lipase activator activity;lipid binding;molecular transducer activity;phospholipase activator activity;phospholipid binding;receptor signaling protein activity;signal transducer activity;sphingomyelin phosphodiesterase activator activity	biological regulation;cellular lipid metabolic process;cellular metabolic process;cellular process;endosome transport;establishment of localization;lipid metabolic process;metabolic process;primary metabolic process;response to stimulus;signal transduction;transport;vesicle-mediated transport	cell part;cytoplasm;endomembrane system		Beach;GRAM;WD40									UPS	Intracellular	0.5212	0.9472	0.0006	0.0522	+	+	1.46123	7.45486e-05	2.71956	1.63449	43818700	25112000	50054300	12584100	NaN	2060480	4	1	3	NaN	NaN	25112000
P23526	Adenosylhomocysteinase	AHCY	30	30	30	63.9	47.716	0	323.31	14246000000	302		adenosylhomocysteinase activity;catalytic activity;hydrolase activity;hydrolase activity, acting on ether bonds;trialkylsulfonium hydrolase activity	amine metabolic process;cellular amino acid metabolic process;cellular ketone metabolic process;cellular metabolic process;cellular nitrogen compound metabolic process;cellular process;cofactor metabolic process;heterocycle metabolic process;metabolic process;nitrogen compound metabolic process;nucleobase-containing compound metabolic process;nucleobase-containing small molecule metabolic process…	cell part;cytoplasm;cytoplasmic membrane-bounded vesicle;cytosol;extracellular organelle;intracellular membrane-bounded organelle;intracellular organelle;organelle;vesicle	Cysteine and methionine metabolism	AdoHcyase;AdoHcyase_NAD			+						Transmembrane	Transmembrane	0.6419	0.347	0.0111	0.6419	+	+	3.01855	7.43754e-05	1.60056	1.62687	2341780000	1167570000	3516000000	1322470000	226837000	429553000	6	3	3	1030500000	1429400000	1042800000
P53004;C9J1E1	Biliverdin reductase A	BLVRA	5	5	5	30.1	33.428	0	8.8774	55538000	14		biliverdin reductase activity;binding;catalytic activity;cation binding;ion binding;metal ion binding;oxidoreductase activity;oxidoreductase activity, acting on the CH-CH group of donors;oxidoreductase activity, acting on the CH-CH group of donors, NAD or NADP as acceptor;transition metal ion binding;zinc ion binding	catabolic process;cellular metabolic process;cellular nitrogen compound metabolic process;cellular process;cofactor metabolic process;heterocycle metabolic process;metabolic process;nitrogen compound metabolic process;pigment metabolic process;small molecule metabolic process	cell part;cytosol;extracellular organelle;organelle;vesicle	Porphyrin and chlorophyll metabolism				+						UPS	Intracellular	0.5526	0.9565	0.0158	0.0276	+	+	2.0091	7.39884e-05	1.99465	1.62084	18513000	NaN	18513000	3983310	NaN	3983310	3	0	3	NaN	NaN	NaN
E9PD25;O43897;P13497	Metalloendopeptidase;Tolloid-like protein 1	TLL1	6	6	5	9.2	117.33	0	7.0625	28550000	8		binding;calcium ion binding;catalytic activity;cation binding;endopeptidase activity;hydrolase activity;ion binding;metal ion binding;metalloendopeptidase activity;metallopeptidase activity;peptidase activity;peptidase activity, acting on L-amino acid peptides;transition metal ion binding;zinc ion binding	anatomical structure development;biological adhesion;biological regulation;cell adhesion;cell differentiation;cellular component disassembly;cellular component organization;cellular metabolic process;cellular process;developmental process;extracellular matrix organization;extracellular structure organization;macromolecule metabolic process;metabolic process;multicellular organismal development;mu…	cell part;extracellular matrix;extracellular region;extracellular space;Golgi apparatus;intracellular membrane-bounded organelle;intracellular organelle;organelle;proteinaceous extracellular matrix;vesicle		CUB;EGF_CA;ZnMc	+		+	+		+			Transmembrane	Transmembrane	0.5019	0.2522	0.2459	0.5019	+	+	3.93097	7.37327e-05	1.44814	1.61444	9286000	NaN	9286000	838536	NaN	838536	3	0	3	NaN	NaN	NaN
Q14195;H0YBT4;H0YB87	Dihydropyrimidinase-related protein 3	DPYSL3	9	6	5	28.6	61.963	0	16.874	40983000	11		binding;carbohydrate binding;catalytic activity;chondroitin sulfate binding;glycosaminoglycan binding;hydrolase activity;hydrolase activity, acting on carbon-nitrogen (but not peptide) bonds;pattern binding;polysaccharide binding;protein binding;protein domain specific binding;SH3 domain binding	biological regulation;cellular component assembly;cellular component organization;cellular process;cytoskeleton organization;locomotion;macromolecular complex assembly;organelle organization;protein complex assembly;response to chemical stimulus;response to external stimulus;response to stimulus;response to stress	cell body;cell part;cell projection;cytoplasmic membrane-bounded vesicle;cytosol;extracellular space;intracellular membrane-bounded organelle;intracellular organelle;macromolecular complex;organelle;protein complex;site of polarized growth;vesicle					+	+					Intracellular	Intracellular	0.6416	0.8485	0	0.1515	+	+	2.13488	7.36479e-05	1.89629	1.61119	13660800	NaN	13660800	5559970	NaN	5559970	3	0	3	NaN	NaN	NaN
A0A087X0W7;A0A087WT95;Q86TX2;P49753;G3V4F2;A0A2R8Y7H3	Acyl-coenzyme A thioesterase 1;Acyl-coenzyme A thioesterase 2, mitochondrial	ACOT2;ACOT1	5	5	5	17.3	46.292	0	7.9425	38959000	9		acyl-CoA hydrolase activity;acyl-CoA thioesterase activity;binding;carboxylic ester hydrolase activity;catalytic activity;CoA hydrolase activity;hydrolase activity;hydrolase activity, acting on ester bonds;palmitoyl-CoA hydrolase activity;protein binding;receptor binding;thiolester hydrolase activity	cellular ketone metabolic process;cellular lipid metabolic process;cellular metabolic process;cellular process;cofactor metabolic process;lipid metabolic process;metabolic process;organic acid metabolic process;primary metabolic process;small molecule metabolic process	cell part;cytosol;extracellular organelle;intracellular membrane-bounded organelle;intracellular organelle;mitochondrion;organelle;vesicle	Biosynthesis of unsaturated fatty acids										Intracellular	Intracellular	0.5653	0.9484	0	0.0515	+	+	2.39447	7.34788e-05	1.76194	1.60658	12986400	NaN	12986400	4331290	NaN	4331290	3	0	3	NaN	NaN	NaN
Q13033	Striatin-3	STRN3	4	4	4	8	87.208	0	8.9227	64788000	16		armadillo repeat domain binding;binding;calmodulin binding;enzyme binding;nucleic acid binding transcription factor activity;phosphatase binding;protein binding;protein complex binding;protein domain specific binding;protein phosphatase 2A binding;protein phosphatase binding;sequence-specific DNA binding transcription factor activity	biological regulation;response to chemical stimulus;response to endogenous stimulus;response to stimulus	cell body;cell part;cell projection;cytoplasm;Golgi apparatus;intracellular membrane-bounded organelle;intracellular organelle;macromolecular complex;membrane;neuron projection;neuronal cell body;nucleoplasm;nucleus;organelle;plasma membrane;protein complex		WD40									UPS	Intracellular	0.5022	0.7236	0.0014	0.2751	+	+	1.87344	7.33524e-05	2.05978	1.60034	15083500	5448900	18295000	7054130	NaN	3571810	4	1	3	NaN	NaN	5448900
Q8N0W4;B4DHI3;A6NMU8;Q8NFZ3;A0A2R8YCI5;I3L498;A0A087WW27;E7EVK0;Q9NZ94	Neuroligin-4, X-linked;Neuroligin-4, Y-linked	NLGN4X;NLGN4Y	9	9	6	21.1	91.914	0	32.527	89844000	27		anion binding;binding;carboxylic ester hydrolase activity;catalytic activity;cell adhesion molecule binding;chloride ion binding;hydrolase activity;hydrolase activity, acting on ester bonds;identical protein binding;ion binding;neurexin family protein binding;protein binding;protein dimerization activity;protein homodimerization activity;receptor activity;scaffold protein binding	anatomical structure development;behavior;behavioral interaction between organisms;biological adhesion;biological regulation;cell adhesion;cell differentiation;cell growth;cell junction organization;cellular component assembly;cellular component organization;cellular homeostasis;cellular ion homeostasis;cellular membrane organization;cellular process;developmental process;endocytosis;establishmen…	cell part;cell projection;cell surface;cytoplasmic membrane-bounded vesicle;intracellular membrane-bounded organelle;intracellular organelle;membrane;neuron projection;organelle;plasma membrane;synapse;vesicle	Cell adhesion molecules (CAMs)		+	+					+		Signal-peptide	Signal-peptide	0.6296	0.0238	0.6296	0.3466	+	+	1.76433	7.31011e-05	2.12656	1.58451	29947700	NaN	29947700	3497510	NaN	3497510	3	0	3	NaN	NaN	NaN
Q96GD0;B1AHD3;Q6ZT62	Pyridoxal phosphate phosphatase	PDXP	7	7	7	37.2	31.698	0	10.004	30110000	14		binding;catalytic activity;cation binding;heat shock protein binding;hydrolase activity;hydrolase activity, acting on ester bonds;ion binding;magnesium ion binding;metal ion binding;phosphatase activity;phosphoprotein phosphatase activity;phosphoric ester hydrolase activity;phosphoserine phosphatase activity;protein binding;pyridoxal phosphatase activity	biological regulation;catabolic process;cellular component assembly;cellular component organization;cellular metabolic process;cellular process;cofactor metabolic process;cytoskeleton organization;heterocycle metabolic process;macromolecule metabolic process;macromolecule modification;metabolic process;organelle organization;phosphorus metabolic process;primary metabolic process;protein dephospho…	cell part;cytoplasm;cytoskeleton;cytosol;extracellular organelle;intracellular non-membrane-bounded organelle;intracellular organelle;organelle;vesicle	Vitamin B6 metabolism	RhoGAP									Intracellular	Intracellular	0.9343	0.822	0.0003	0.1777	+	+	2.5243	7.30594e-05	1.67854	1.5826	10036400	NaN	10036400	1913860	NaN	1913860	3	0	3	NaN	NaN	NaN
A0A1B0GVD5;A0A1B0GWE8;P07339;A0A1B0GW44;A0A1B0GVP3;A0A1B0GV23;A0A1B0GU92;A0A1B0GU03;C9JH19;H7C469;F8WD96;H7C1V0;F8W787;A0A1B0GVF1;A0A1B0GV01	Cathepsin D;Cathepsin D light chain;Cathepsin D heavy chain	CTSD	21	21	21	59.9	44.237	0	160.44	3287000000	234		aspartic-type endopeptidase activity;aspartic-type peptidase activity;catalytic activity;endopeptidase activity;hydrolase activity;peptidase activity;peptidase activity, acting on L-amino acid peptides	autophagy;catabolic process;cellular component disassembly;cellular component organization;cellular metabolic process;cellular process;extracellular matrix organization;extracellular structure organization;immune system process;macromolecule metabolic process;metabolic process;multicellular organismal process;primary metabolic process;protein catabolic process;protein metabolic process;proteolysis	cell part;cytoplasmic membrane-bounded vesicle;extracellular organelle;extracellular region;extracellular space;intracellular membrane-bounded organelle;intracellular organelle;lysosome;organelle;vacuole;vesicle	ko05152;Lysosome		+	+	+	+			+		Signal-peptide	Signal-peptide	0.9572	0.0019	0.9572	0.0409	+	+	2.40117	7.30177e-05	1.71736	1.57848	503967000	233940000	773993000	321909000	53732100	193479000	6	3	3	212060000	295160000	194600000
P10451;D6R9C5	Osteopontin	SPP1	3	3	3	20.4	35.422	0	138.07	49175000	11		binding;extracellular matrix binding	anatomical structure development;biological adhesion;biological regulation;cell adhesion;cell differentiation;cell motility;cellular component disassembly;cellular component movement;cellular component organization;cellular process;developmental process;extracellular matrix organization;extracellular structure organization;immune system process;locomotion;multicellular organismal process;response…	apical part of cell;cell part;cell projection;extracellular organelle;extracellular region;extracellular space;organelle;vesicle	ECM-receptor interaction;Focal adhesion;Toll-like receptor signaling pathway	OSTEO	+		+	+		+			Signal-peptide	Signal-peptide	0.942	0.0159	0.942	0.0422	+	+	2.2709	7.29761e-05	1.77041	1.57733	16391700	NaN	16391700	1744450	NaN	1744450	3	0	3	NaN	NaN	NaN
Q9Y696	Chloride intracellular channel protein 4	CLIC4	16	16	16	76.7	28.772	0	323.31	2004900000	147		anion channel activity;anion transmembrane transporter activity;channel activity;chloride channel activity;gated channel activity;ion channel activity;ion transmembrane transporter activity;passive transmembrane transporter activity;substrate-specific channel activity;substrate-specific transmembrane transporter activity;substrate-specific transporter activity;transmembrane transporter activity;t…	anatomical structure formation involved in morphogenesis;anatomical structure morphogenesis;biological regulation;cell death;cell differentiation;cell morphogenesis;cellular component morphogenesis;cellular component organization;cellular homeostasis;cellular ion homeostasis;cellular process;death;developmental process;establishment of localization;establishment or maintenance of cell polarity;gr…	apical part of cell;cell part;cell projection;cell surface;centrosome;cytoplasm;cytoskeleton;cytosol;extracellular organelle;intracellular;intracellular membrane-bounded organelle;intracellular non-membrane-bounded organelle;intracellular organelle;macromolecular complex;membrane;microtubule organizing center;microvillus;midbody;mitochondrion;organelle;plasma membrane;protein complex;vesicle				+	+						Transmembrane	Transmembrane	0.6119	0.2463	0.1418	0.6119	+	+	2.40553	7.29345e-05	1.71014	1.57474	319670000	149780000	489560000	203355000	38539200	123735000	6	3	3	120730000	193500000	135110000
G3XAI2;P07942;E7EPA6;E9PCS6;C9J296	Laminin subunit beta-1	LAMB1	69	69	69	49.9	200.48	0	323.31	5850200000	488		binding;extracellular matrix structural constituent;glycolipid binding;glycosphingolipid binding;lipid binding;sphingolipid binding;structural molecule activity	anatomical structure morphogenesis;biological adhesion;biological regulation;cell adhesion;cell differentiation;cell morphogenesis;cellular component disassembly;cellular component morphogenesis;cellular component organization;cellular process;developmental process;extracellular matrix organization;extracellular structure organization;locomotion;response to chemical stimulus;response to external …	cell part;extracellular matrix;extracellular organelle;extracellular region;extracellular space;laminin complex;macromolecular complex;organelle;protein complex;vesicle	Amoebiasis;ECM-receptor interaction;Focal adhesion;Pathways in cancer;Small cell lung cancer;Toxoplasmosis	EGF_Lam;LamNT	+		+	+		+			Intracellular	Intracellular	0.5701	0.7696	0.0488	0.1816	+	+	2.7978	7.28929e-05	1.58766	1.57448	951720000	474640000	1428800000	549583000	79858500	256729000	6	3	3	473300000	555160000	395460000
A0A0A0MR25;P21802;A0A087WY21;H7C265;S4R381;H7BXU9;E7EVR7;D2CGD1	Fibroblast growth factor receptor;Fibroblast growth factor receptor 2	FGFR2	4	4	3	6.7	92.07	0	6.336	36947000	8		adenyl nucleotide binding;adenyl ribonucleotide binding;ATP binding;binding;carbohydrate binding;catalytic activity;fibroblast growth factor binding;fibroblast growth factor-activated receptor activity;glycosaminoglycan binding;growth factor binding;heparin binding;identical protein binding;kinase activity;molecular transducer activity;nucleotide binding;pattern binding;phosphotransferase activit…	anatomical structure development;anatomical structure formation involved in morphogenesis;anatomical structure morphogenesis;biological regulation;cell communication;cell death;cell development;cell differentiation;cell division;cell morphogenesis;cell proliferation;cell-cell signaling;cellular component morphogenesis;cellular component organization;cellular metabolic process;cellular process;dea…	cell cortex;cell part;cell surface;cytoplasm;cytoplasmic membrane-bounded vesicle;extracellular region;Golgi apparatus;intracellular membrane-bounded organelle;intracellular organelle;membrane;nucleoplasm;nucleus;organelle;plasma membrane;synapse;vesicle	Endocytosis;MAPK signaling pathway;Pathways in cancer;Prostate cancer;Regulation of actin cytoskeleton	IG;IGc2;TyrKc	+	+	+				+		Signal-peptide	Signal-peptide	0.7166	0.0856	0.7166	0.1978	+	+	2.15954	7.27273e-05	1.80921	1.56787	11614700	NaN	11614700	1104660	NaN	1104660	3	0	3	NaN	NaN	NaN
P04040	Catalase	CAT	9	9	9	24.7	59.755	0	116.39	173590000	36		aminoacylase activity;antioxidant activity;binding;catalase activity;catalytic activity;cation binding;coenzyme binding;cofactor binding;enzyme binding;heme binding;hydrolase activity;hydrolase activity, acting on carbon-nitrogen (but not peptide) bonds;hydrolase activity, acting on carbon-nitrogen (but not peptide) bonds, in linear amides;identical protein binding;ion binding;iron ion binding;me…	aging;alcohol metabolic process;anatomical structure development;biological regulation;catabolic process;cell differentiation;cellular aromatic compound metabolic process;cellular component assembly;cellular component organization;cellular lipid metabolic process;cellular metabolic process;cellular nitrogen compound metabolic process;cellular process;cellular respiration;developmental process;gen…	cell part;cytosol;endoplasmic reticulum;extracellular organelle;Golgi apparatus;intracellular membrane-bounded organelle;intracellular organelle;lysosome;membrane;microbody;organelle;peroxisome;plasma membrane;vacuole;vesicle	Amyotrophic lateral sclerosis (ALS);Methane metabolism;Peroxisome;Tryptophan metabolism	Catalase			+						Intracellular	Intracellular	0.5656	0.95	0.0001	0.0499	+	+	1.40936	7.25624e-05	2.58253	1.56171	33798800	13643000	47236000	20595300	3046210	12907200	5	2	3	15797000	NaN	11489000
Q9NX46	Poly(ADP-ribose) glycohydrolase ARH3	ADPRHL2	4	4	4	17.9	38.946	0	10.366	74083000	10		binding;catalytic activity;cation binding;hydrolase activity;hydrolase activity, acting on glycosyl bonds;hydrolase activity, hydrolyzing O-glycosyl compounds;ion binding;metal ion binding;poly(ADP-ribose) glycohydrolase activity	cellular process;response to chemical stimulus;response to oxidative stress;response to stimulus;response to stress	cell part;nucleoplasm											UPS	Intracellular	0.5386	0.8636	0.0479	0.0886	+	+	1.5489	7.24392e-05	2.32196	1.55766	17681200	9736900	20329300	7067240	NaN	5730960	4	1	3	NaN	9736900	NaN
P29401;A0A0B4J1R6;E9PFF2;F8W888;F8WAX4	Transketolase	TKT	42	42	42	83.9	67.877	0	323.31	19857000000	689		binding;catalytic activity;cation binding;cofactor binding;identical protein binding;ion binding;metal ion binding;protein binding;protein dimerization activity;protein homodimerization activity;transferase activity;transferase activity, transferring aldehyde or ketonic groups;transketolase activity	alcohol metabolic process;biological regulation;biosynthetic process;carbohydrate metabolic process;catabolic process;cellular aldehyde metabolic process;cellular metabolic process;cellular nitrogen compound metabolic process;cellular process;cofactor metabolic process;energy reserve metabolic process;generation of precursor metabolites and energy;heterocycle metabolic process;metabolic process;n…	cell part;cytosol;extracellular organelle;intracellular membrane-bounded organelle;intracellular organelle;microbody;nucleoplasm;nucleus;organelle;peroxisome;vesicle	Biosynthesis of ansamycins;Carbon fixation in photosynthetic organisms;Pentose phosphate pathway	Transket_pyr			+						Intracellular	Intracellular	0.5609	0.9416	0.0159	0.0425	+	+	2.21145	7.22756e-05	1.75805	1.55224	3181890000	1423700000	4940070000	2205490000	298522000	1672650000	6	3	3	1261700000	1768200000	1241200000
A6NNI4;A0A2R8Y478;G8JLH6;P21926;A0A087WU13	Tetraspanin;CD9 antigen	CD9	5	5	5	36.5	17.764	0	96.516	1036200000	38			anatomical structure development;anatomical structure formation involved in morphogenesis;biological adhesion;biological regulation;cell activation;cell adhesion;cell development;cell junction organization;cellular component assembly;cellular component movement;cellular component organization;cellular membrane organization;cellular process;coagulation;developmental process;establishment of locali…	cell part;extracellular organelle;extracellular space;membrane;organelle;plasma membrane;vesicle	Hematopoietic cell lineage			+	+	+					Transmembrane	Transmembrane	0.7325	0.0004	0.2671	0.7325	+	+	2.09915	0.000132213	1.78878	1.53681	172708000	77129000	268287000	117652000	20631500	82299400	6	3	3	92487000	85222000	53678000
I6LM06;F8W9L4;P22607;J3KPQ0;P22455	Fibroblast growth factor receptor;Fibroblast growth factor receptor 3	FGFR3	3	3	3	11.3	39.183	0	4.6936	82510000	8		adenyl nucleotide binding;adenyl ribonucleotide binding;ATP binding;binding;carbohydrate binding;catalytic activity;fibroblast growth factor binding;fibroblast growth factor-activated receptor activity;glycosaminoglycan binding;growth factor binding;heparin binding;kinase activity;molecular transducer activity;nucleotide binding;pattern binding;phosphotransferase activity, alcohol group as accept…	anatomical structure development;anatomical structure morphogenesis;biological regulation;cell communication;cell development;cell differentiation;cell motility;cell proliferation;cell-cell signaling;cellular component morphogenesis;cellular component movement;cellular component organization;cellular metabolic process;cellular process;developmental maturation;developmental process;growth;homeosta…	cell part;cell surface;cytoplasm;cytoplasmic membrane-bounded vesicle;endoplasmic reticulum;endosome;extracellular region;Golgi apparatus;intracellular membrane-bounded organelle;intracellular organelle;lysosome;membrane;nucleoplasm;nucleus;organelle;plasma membrane;vacuole;vesicle	Bladder cancer;Endocytosis;MAPK signaling pathway;Pathways in cancer;Regulation of actin cytoskeleton	IG;IGc2;TyrKc	+	+	+				+		Signal-peptide	Signal-peptide	0.8731	0.0028	0.8731	0.1241	+	+	1.92513	0.000132065	1.88636	1.5327	17933700	NaN	17933700	2216580	NaN	2216580	3	0	3	NaN	NaN	NaN
P52565;J3KRE2;J3KTF8;J3QQX2;J3KRY1;J3KS60	Rho GDP-dissociation inhibitor 1	ARHGDIA	14	14	14	81.4	23.207	0	315.92	4795300000	150		enzyme activator activity;enzyme regulator activity;GDP-dissociation inhibitor activity;GTPase activator activity;GTPase regulator activity;nucleoside-triphosphatase regulator activity;Rho GDP-dissociation inhibitor activity;small GTPase regulator activity	biological regulation;cellular component movement;cellular process;response to stimulus;signal transduction	cell part;cytoplasm;cytoskeleton;cytosol;extracellular organelle;intracellular non-membrane-bounded organelle;intracellular organelle;organelle;vesicle	Neurotrophin signaling pathway;Vasopressin-regulated water reabsorption				+	+					UPS	Intracellular	0.6158	0.9983	0	0.0017	+	+	2.38005	0.000131696	1.65111	1.52799	796635000	379450000	1213820000	503667000	64353800	328526000	6	3	3	340220000	453720000	344410000
P04075;H3BQN4;J3KPS3;H3BPS8;H3BUH7;H3BR04;H3BMQ8;H3BU78;H3BR68;A0A087WXX2;A0A3B3IS80;P05062	Fructose-bisphosphate aldolase A;Fructose-bisphosphate aldolase	ALDOA	34	34	31	89	39.42	0	323.31	54726000000	1009		actin binding;aldehyde-lyase activity;ATPase binding;binding;carbohydrate binding;carbon-carbon lyase activity;catalytic activity;cytoskeletal protein binding;enzyme binding;fructose binding;fructose-bisphosphate aldolase activity;identical protein binding;lyase activity;monosaccharide binding;protein binding;sugar binding;tubulin binding	alcohol metabolic process;biological regulation;biosynthetic process;carbohydrate metabolic process;catabolic process;cell activation;cellular component assembly;cellular component organization;cellular homeostasis;cellular macromolecular complex assembly;cellular metabolic process;cellular nitrogen compound metabolic process;cellular process;coagulation;cofactor metabolic process;cytoskeleton or…	cell part;cytoskeleton;cytosol;extracellular organelle;extracellular region;extracellular space;intracellular membrane-bounded organelle;intracellular non-membrane-bounded organelle;intracellular organelle;membrane;microtubule organizing center;nucleus;organelle;vesicle	Carbon fixation in photosynthetic organisms;Fructose and mannose metabolism;Glycolysis / Gluconeogenesis;Pentose phosphate pathway				+	+					Intracellular	Intracellular	0.5685	0.9726	0	0.0274	+	+	2.32083	0.000131476	1.66579	1.52284	8777820000	4154300000	13401300000	5598730000	802506000	3686410000	6	3	3	3808100000	5071790000	3583000000
O15067;H0YGH1;J3QSG0;J3QSH6;J3KTL4;J3KT98;J3QL39;J3KTQ5	Phosphoribosylformylglycinamidine synthase	PFAS	47	47	47	61.2	144.73	0	323.31	2298200000	314		adenyl nucleotide binding;adenyl ribonucleotide binding;ATP binding;binding;carbon-nitrogen ligase activity, with glutamine as amido-N-donor;catalytic activity;cation binding;ion binding;ligase activity;ligase activity, forming carbon-nitrogen bonds;metal ion binding;nucleotide binding;phosphoribosylformylglycinamidine synthase activity;purine nucleotide binding;purine ribonucleoside triphosphate…	amine metabolic process;biosynthetic process;cellular amino acid metabolic process;cellular aromatic compound metabolic process;cellular ketone metabolic process;cellular metabolic process;cellular nitrogen compound metabolic process;cellular process;heterocycle metabolic process;metabolic process;nitrogen compound metabolic process;nucleobase-containing compound metabolic process;nucleobase-cont…	cell part;cytoplasm;cytosol;extracellular organelle;organelle;vesicle	Purine metabolism				+						Transmembrane	Transmembrane	0.4562	0.267	0.2768	0.4562	+	+	2.44585	0.000131184	1.61589	1.51944	379462000	184407000	574517000	234225000	29339100	148841000	6	3	3	172190000	217880000	163150000
A0A087X211;Q8TCG1	Protein CIP2A	KIAA1524	3	3	3	7	102.28	0	5.7768	9717300	5			biological regulation;multicellular organismal process	cell part;cytoplasm;membrane;plasma membrane				+							Intracellular	Intracellular	0.5223	0.9243	0.0705	0.0052	+	+	2.51904	0.00013082	1.5737	1.50573	2372870	2372870	NaN	203726	203726	NaN	3	3	0	2253400	2257100	2608100
G5E9Q6;C9JQ45;P35080;C9J0J7;C9J2N0;C9J712;C9J5V8;F2Z3G0	Profilin;Profilin-2	PFN2	6	6	6	55.9	20.787	0	36.126	474720000	48		actin binding;actin monomer binding;adenyl nucleotide binding;adenyl-nucleotide exchange factor activity;ATPase regulator activity;binding;cytoskeletal protein binding;enzyme regulator activity;lipid binding;nucleoside-triphosphatase regulator activity;nucleotide binding;phosphatidylinositol binding;phosphatidylinositol-4,5-bisphosphate binding;phospholipid binding;protein binding;purine nucleoti…	biological regulation;cellular component organization;cellular process;cytoskeleton organization;organelle organization;regulation of organelle organization;regulation of protein modification process;regulation of transport	cell part;cytoplasm;cytoskeleton;extracellular organelle;intracellular non-membrane-bounded organelle;intracellular organelle;organelle;vesicle	Regulation of actin cytoskeleton;Shigellosis	PROF		+	+						UPS	Intracellular	0.6182	0.8704	0.0003	0.1293	+	+	2.4311	0.000130531	1.59417	1.50061	74265000	36007300	112523000	48230200	620533	37736500	6	3	3	36072000	36593000	35357000
Q16531;F5GY55;F5H2L3;F5GZY8;F5GWI0;F5GYG8;F5H198	DNA damage-binding protein 1	DDB1	59	59	59	67	126.97	0	323.31	11251000000	527		binding;damaged DNA binding;DNA binding;nucleic acid binding	biological regulation;biosynthetic process;catabolic process;cellular component organization;cellular metabolic process;cellular nitrogen compound metabolic process;cellular process;chromatin modification;chromatin organization;chromosome organization;detection of stimulus;DNA metabolic process;DNA repair;histone modification;homeostatic process;interspecies interaction between organisms;macromol…	cell part;cytoplasm;extracellular organelle;extracellular space;intracellular membrane-bounded organelle;intracellular organelle;macromolecular complex;nucleoplasm;nucleus;organelle;protein complex;ubiquitin ligase complex;vesicle	Nucleotide excision repair;Ubiquitin mediated proteolysis				+	+					Intracellular	Intracellular	0.5116	0.9282	0.0007	0.0711	+	+	2.57665	0.000130171	1.54127	1.49396	1822980000	935657000	2710300000	1024480000	200889000	470640000	6	3	3	904770000	1150200000	752001000
O76003	Glutaredoxin-3	GLRX3	21	21	21	78.2	37.432	0	323.31	1261100000	148		binding;catalytic activity;cation binding;disulfide oxidoreductase activity;electron carrier activity;ion binding;iron-sulfur cluster binding;metal cluster binding;metal ion binding;oxidoreductase activity;oxidoreductase activity, acting on a sulfur group of donors;protein disulfide oxidoreductase activity	biological regulation;cellular homeostasis;cellular process;homeostatic process	cell cortex;cell part;extracellular organelle;organelle;vesicle											UPS	Intracellular	0.6232	0.6835	0.0575	0.259	+	+	2.77238	0.000129813	1.48265	1.48617	204318000	106270000	302367000	117137000	4910090	73744200	6	3	3	102610000	111850000	104350000
Q96P70	Importin-9	IPO9	22	22	22	37	115.96	0	323.31	1034600000	143		binding;histone binding;protein binding;protein transporter activity;substrate-specific transporter activity;transporter activity	establishment of localization;nuclear transport;nucleocytoplasmic transport;protein targeting;protein transport;transport	cell part;cytoplasm;intracellular membrane-bounded organelle;intracellular organelle;membrane;nucleus;organelle		IBN_N									UPS	Intracellular	0.5017	0.9655	0.0031	0.0314	+	+	2.3878	0.00012967	1.58525	1.48422	167572000	82159700	252983000	106388000	9819840	79460400	6	3	3	71693000	91170000	83616000
J3KR44;Q96FW1;F5GYN4;F5H6Q1;F5GYJ8;F5H3F0	Ubiquitin thioesterase OTUB1	OTUB1	16	16	16	76.8	31.44	0	263.12	1309900000	107		binding;catalytic activity;cysteine-type peptidase activity;enzyme binding;hydrolase activity;NEDD8-specific protease activity;peptidase activity;peptidase activity, acting on L-amino acid peptides;protein binding;small conjugating protein binding;small conjugating protein-specific protease activity;ubiquitin binding;ubiquitin protein ligase binding;ubiquitin-specific protease activity	biological regulation;cellular metabolic process;cellular nitrogen compound metabolic process;cellular process;DNA metabolic process;DNA repair;immune system process;macromolecule metabolic process;macromolecule modification;metabolic process;nitrogen compound metabolic process;nucleobase-containing compound metabolic process;primary metabolic process;protein metabolic process;protein modificatio…	cell part;cytoplasm;extracellular organelle;organelle;vesicle					+						UPS	Intracellular	0.6117	0.9996	0	0.0004	+	+	2.73194	0.000129457	1.48093	1.47749	210712000	110680000	310743000	117168000	16701600	63424600	6	3	3	100650000	129960000	101430000
E5RIA4;E7ETB3;Q9ULA0;E7EMB6;F8WAN0;E7EPX3;B9ZVU2;C9JBE1;E5RJ35;C9JRG3;C9J1E2	Aspartyl aminopeptidase	DNPEP	7	7	7	24.2	51.998	0	20.181	90697000	12		aminopeptidase activity;binding;catalytic activity;cation binding;exopeptidase activity;hydrolase activity;ion binding;metal ion binding;metallopeptidase activity;peptidase activity;peptidase activity, acting on L-amino acid peptides;transition metal ion binding;zinc ion binding	cellular metabolic process;cellular process;metabolic process;peptide metabolic process	cell part;cytoplasm;intracellular membrane-bounded organelle;intracellular organelle;nucleoplasm;nucleus;organelle											Intracellular	Intracellular	0.5656	0.9034	0	0.0966	+	+	1.37468	0.000129244	2.36589	1.47546	28799300	NaN	28799300	10415600	NaN	10415600	3	0	3	NaN	NaN	NaN
E7EVC7;Q676U5	Autophagy-related protein 16-1	ATG16L1	5	5	5	19.4	70.01	0	27.901	61717000	21		binding;identical protein binding;protein binding	cellular component assembly;cellular component organization;cellular process;establishment of localization;macromolecular complex assembly;organelle assembly;organelle organization;protein complex assembly;protein transport;transport;vacuole organization	cell part;intracellular membrane-bounded organelle;intracellular organelle;membrane;organelle;vacuole		WD40									Intracellular	Intracellular	0.6227	0.9943	0	0.0057	+	+	1.3326	0.000179039	2.43321	1.47076	17984700	NaN	17984700	4015470	NaN	4015470	3	0	3	NaN	NaN	NaN
Q8IXL6;A0A0G2JQD6;K7EQL5	Extracellular serine/threonine protein kinase FAM20C	FAM20C	7	6	6	22.4	66.234	0	24.837	35669000	21		binding;calcium ion binding;catalytic activity;cation binding;ion binding;kinase activity;metal ion binding;phosphotransferase activity, alcohol group as acceptor;protein kinase activity;protein serine/threonine kinase activity;transferase activity;transferase activity, transferring phosphorus-containing groups	anatomical structure development;biological regulation;cell differentiation;cellular metabolic process;cellular process;developmental process;macromolecule metabolic process;macromolecule modification;metabolic process;phosphorus metabolic process;primary metabolic process;protein metabolic process;protein modification process;protein phosphorylation	cell part;extracellular organelle;extracellular space;Golgi apparatus;intracellular membrane-bounded organelle;intracellular organelle;organelle;vesicle			+		+	+		+			Transmembrane	Transmembrane	0.6309	0.0006	0.3685	0.6309	+	+	1.7949	0.000178942	1.85841	1.47051	11890000	NaN	11890000	1562590	NaN	1562590	3	0	3	NaN	NaN	NaN
P09417;B7Z415;D6RGG7;H0Y8F7;D6RHJ7	Dihydropteridine reductase	QDPR	8	8	8	44.3	25.789	0	53.523	309840000	26		6,7-dihydropteridine reductase activity;binding;catalytic activity;coenzyme binding;cofactor binding;electron carrier activity;NAD binding;NADH binding;NADP binding;NADPH binding;nucleotide binding;oxidoreductase activity;oxidoreductase activity, acting on the CH-NH group of donors;oxidoreductase activity, acting on the CH-NH group of donors, NAD or NADP as acceptor	amine metabolic process;anatomical structure development;biosynthetic process;catabolic process;cellular amino acid metabolic process;cellular aromatic compound metabolic process;cellular ketone metabolic process;cellular metabolic process;cellular nitrogen compound metabolic process;cellular process;cofactor metabolic process;developmental process;heterocycle metabolic process;metabolic process;…	cell part;cell projection;cytoplasm;cytosol;extracellular organelle;intracellular membrane-bounded organelle;intracellular organelle;mitochondrion;neuron projection;organelle;vesicle	Folate biosynthesis				+						UPS	Intracellular	0.6175	0.9809	0.0002	0.0189	+	+	1.21765	0.00035019	2.67581	1.46019	60426600	26774000	82861700	32087100	10271400	10904800	5	2	3	NaN	34037000	19511000
P14174	Macrophage migration inhibitory factor	MIF	3	3	3	35.7	12.476	0	9.478	1696300000	97		binding;catalytic activity;chemoattractant activity;cytokine activity;cytokine receptor binding;dopachrome isomerase activity;intramolecular oxidoreductase activity;intramolecular oxidoreductase activity, interconverting keto- and enol-groups;intramolecular oxidoreductase activity, transposing C=C bonds;isomerase activity;phenylpyruvate tautomerase activity;protein binding;receptor binding	aging;biological regulation;biosynthetic process;cell proliferation;cellular component assembly;cellular component organization;cellular ketone metabolic process;cellular lipid metabolic process;cellular metabolic process;cellular process;developmental process;immune system process;lipid metabolic process;locomotion;macromolecular complex assembly;metabolic process;organic acid metabolic process;…	cell part;cell surface;cytoplasm;extracellular organelle;extracellular region;extracellular space;nucleoplasm;organelle;vesicle	Phenylalanine metabolism;Tyrosine metabolism				+	+					UPS	Intracellular	0.5836	0.9654	0.0002	0.0344	+	+	2.55618	0.00035	1.49697	1.45637	249597000	129520000	369673000	142117000	18582500	83021000	6	3	3	124350000	150140000	114070000
Q14126;J3KSI6	Desmoglein-2	DSG2	40	40	40	55.6	122.29	0	323.31	7087000000	481		binding;calcium ion binding;cation binding;cell adhesion molecule binding;ion binding;metal ion binding;protein binding	anatomical structure development;biological adhesion;cell adhesion;cell death;cellular component disassembly;cellular component organization;cellular process;death;developmental process;multicellular organismal process;response to chemical stimulus;response to endogenous stimulus;response to stimulus	cell part;cell surface;extracellular organelle;membrane;organelle;plasma membrane;vesicle	Arrhythmogenic right ventricular cardiomyopathy (ARVC)	CA	+	+	+				+		Signal-peptide	Signal-peptide	0.9454	0.0024	0.9454	0.0523	+	+	2.74175	0.000349241	1.44725	1.45227	1149580000	623126000	1676030000	589197000	133880000	136013000	6	3	3	631780000	752470000	485130000
Q96A83;P20849	Collagen alpha-1(XXVI) chain	COL26A1	4	4	4	11.3	45.381	0	12.073	25993000	10		binding;cation binding;extracellular matrix structural constituent;extracellular matrix structural constituent conferring tensile strength;ion binding;metal ion binding;structural molecule activity	anatomical structure development;anatomical structure morphogenesis;biological regulation;cellular component disassembly;cellular component organization;cellular process;developmental process;extracellular matrix organization;extracellular structure organization;homeostatic process;locomotion;macromolecule metabolic process;metabolic process;multicellular organismal process;response to chemical s…	cell part;extracellular matrix;extracellular region;Golgi apparatus;intracellular membrane-bounded organelle;intracellular organelle;membrane;organelle;plasma membrane;proteinaceous extracellular matrix	Protein digestion and absorption	TSPN	+		+	+		+			Signal-peptide	Signal-peptide	0.5765	0.052	0.5765	0.3714	+	+	2.1295	0.000415584	1.62897	1.44804	8664430	NaN	8664430	2613680	NaN	2613680	3	0	3	NaN	NaN	NaN
Q9H832;I3L286;I3L4C5	Ubiquitin-conjugating enzyme E2 Z	UBE2Z	6	6	6	14.1	38.21	0	12.828	57426000	21		acid-amino acid ligase activity;adenyl nucleotide binding;adenyl ribonucleotide binding;ATP binding;binding;catalytic activity;enzyme binding;ligase activity;ligase activity, forming carbon-nitrogen bonds;nucleotide binding;protein binding;purine nucleotide binding;purine ribonucleoside triphosphate binding;purine ribonucleotide binding;ribonucleotide binding;small conjugating protein ligase acti…	cell death;cellular metabolic process;cellular process;death;macromolecule metabolic process;macromolecule modification;metabolic process;primary metabolic process;protein metabolic process;protein modification by small protein conjugation or removal;protein modification process	cell part;cytoplasm;nucleoplasm	Ubiquitin mediated proteolysis										UPS	Intracellular	0.5586	0.8732	0.0077	0.1191	+	+	1.48905	0.000415135	2.10377	1.44655	18878000	NaN	18878000	4619100	NaN	4619100	3	0	3	NaN	NaN	NaN
Q9BRF8	Serine/threonine-protein phosphatase CPPED1	CPPED1	6	6	6	29	35.548	0	20.845	93597000	16		binding;catalytic activity;cation binding;hydrolase activity;hydrolase activity, acting on ester bonds;ion binding;metal ion binding;phosphatase activity;phosphoprotein phosphatase activity;phosphoric ester hydrolase activity		cell part;cytoplasm;extracellular organelle;organelle;vesicle					+						UPS	Intracellular	0.573	0.9301	0.0001	0.0698	+	+	1.61749	0.000547119	1.93471	1.43594	21814500	11407000	25283700	10751500	NaN	10058900	4	1	3	11407000	NaN	NaN
P13797;A0A0A0MSQ0;H7C4N2;U3KQI3;F2Z2Z9	Plastin-3	PLS3	46	46	38	72.4	70.81	0	323.31	7007400000	481		binding;calcium ion binding;cation binding;ion binding;metal ion binding	anatomical structure development;developmental process	cell part;cytoplasm		CH;EFh									UPS	Intracellular	0.5214	0.9978	0	0.0022	+	+	2.40159	0.000546237	1.50642	1.43122	1142950000	587663000	1698230000	676679000	86060300	460767000	6	3	3	513400000	681980000	567610000
P49356;B4DL54	Protein farnesyltransferase subunit beta	FNTB;CHURC1-FNTB	5	5	5	29.5	48.773	0	28.545	56404000	17		binding;catalytic activity;cation binding;drug binding;farnesyltranstransferase activity;ion binding;isoprenoid binding;lipid binding;metal ion binding;peptide binding;prenyltransferase activity;protein farnesyltransferase activity;protein prenyltransferase activity;transferase activity;transferase activity, transferring alkyl or aryl (other than methyl) groups;transition metal ion binding;zinc i…	biological regulation;cellular metabolic process;cellular process;detection of stimulus;developmental process;macromolecule metabolic process;macromolecule modification;metabolic process;multicellular organismal development;multicellular organismal process;primary metabolic process;protein metabolic process;protein modification process;regulation of cell cycle;response to abiotic stimulus;respons…	cell part;cytosol;macromolecular complex;protein complex											Intracellular	Intracellular	0.5104	0.8601	0	0.1399	+	+	1.41426	0.000545357	2.14407	1.42365	13616000	6515300	15982900	7437480	NaN	7025710	4	1	3	NaN	6515300	NaN
F8W809;A0A087WSW9;A0A182DWI3;A0A087WSY9;Q16881;E2QRB9;E9PIR7;E9PKD3;A0A0B4J225;E9PIZ5;E9PLT3;E9PKI4;E9PQI3;E9PRI8;E9PJU2	Thioredoxin reductase 1, cytoplasmic	TXNRD1	29	29	28	68.3	54.603	0	323.31	1827500000	210		antioxidant activity;binding;catalytic activity;coenzyme binding;cofactor binding;disulfide oxidoreductase activity;electron carrier activity;flavin adenine dinucleotide binding;oxidoreductase activity;oxidoreductase activity, acting on a sulfur group of donors;oxidoreductase activity, acting on a sulfur group of donors, NAD or NADP as acceptor;oxidoreductase activity, acting on NADH or NADPH;pro…	anatomical structure formation involved in morphogenesis;biological regulation;biosynthetic process;cell proliferation;cellular homeostasis;cellular lipid metabolic process;cellular metabolic process;cellular nitrogen compound metabolic process;cellular process;developmental process;homeostatic process;lipid metabolic process;macromolecule metabolic process;metabolic process;nitrogen compound met…	cell part;cytosol;extracellular organelle;intracellular membrane-bounded organelle;intracellular non-membrane-bounded organelle;intracellular organelle;mitochondrion;nucleolus;nucleoplasm;organelle;vesicle	Pyrimidine metabolism;Selenocompound metabolism				+						Intracellular	Intracellular	0.6408	0.9776	0.0021	0.0203	+	+	2.31184	0.000544772	1.52273	1.42289	299897000	152380000	447413000	180466000	21406400	125213000	6	3	3	143170000	176850000	137120000
Q9Y624;A0A087WY82	Junctional adhesion molecule A	F11R	14	14	14	48.5	32.583	0	323.31	3870200000	209		binding;PDZ domain binding;protein binding;protein domain specific binding	biological adhesion;biological regulation;cell adhesion;cell junction organization;cell motility;cellular component assembly;cellular component movement;cellular component organization;cellular process;coagulation;cytoskeleton organization;establishment of localization;extracellular matrix organization;extracellular structure organization;immune system process;locomotion;multicellular organismal …	cell part;cytoskeleton;extracellular organelle;intracellular non-membrane-bounded organelle;intracellular organelle;membrane;organelle;plasma membrane;vesicle	Cell adhesion molecules (CAMs);Epithelial cell signaling in Helicobacter pylori infection;Leukocyte transendothelial migration;Tight junction	IG;IGc2;IGv	+	+	+				+		Signal-peptide	Signal-peptide	0.9459	0.0001	0.9459	0.054	+	+	2.44644	0.00054448	1.47994	1.42136	631703000	335377000	928030000	342646000	77308600	155276000	6	3	3	328670000	415820000	261640000
O43396;K7ER96;K7EML9;K7EKG2;K7EPB7;K7EME7	Thioredoxin-like protein 1	TXNL1	14	14	14	60.2	32.251	0	323.31	1737600000	104		catalytic activity;disulfide oxidoreductase activity;oxidoreductase activity;oxidoreductase activity, acting on a sulfur group of donors;oxidoreductase activity, acting on a sulfur group of donors, disulfide as acceptor;protein disulfide oxidoreductase activity	biological regulation;cellular homeostasis;cellular metabolic process;cellular process;glycerol ether metabolic process;homeostatic process;macromolecule metabolic process;metabolic process;primary metabolic process;protein folding;protein metabolic process;response to chemical stimulus;response to oxidative stress;response to stimulus;response to stress;small molecule metabolic process;sulfur co…	cell part;cytoplasm;extracellular organelle;intracellular membrane-bounded organelle;intracellular organelle;macromolecular complex;nucleus;organelle;proteasome complex;protein complex;vesicle											UPS	Intracellular	0.6028	0.9565	0.0005	0.043	+	+	2.06233	0.000544189	1.61297	1.41962	282555000	135090000	430020000	192930000	21130500	165441000	6	3	3	125460000	159320000	120490000
P55072;C9IZA5;C9JUP7	Transitional endoplasmic reticulum ATPase	VCP	74	74	74	83.6	89.321	0	323.31	35531000000	1223		adenyl nucleotide binding;adenyl ribonucleotide binding;ADP binding;ATP binding;ATPase activity;binding;catalytic activity;enzyme activator activity;enzyme binding;enzyme regulator activity;hydrolase activity;hydrolase activity, acting on acid anhydrides;hydrolase activity, acting on acid anhydrides, in phosphorus-containing anhydrides;lipid binding;nucleoside-triphosphatase activity;nucleotide b…	biological regulation;biosynthetic process;carbohydrate metabolic process;catabolic process;cellular component assembly;cellular component organization;cellular metabolic process;cellular nitrogen compound metabolic process;cellular process;DNA metabolic process;DNA repair;establishment of localization;Golgi vesicle transport;macromolecular complex assembly;macromolecule metabolic process;macromo…	cell part;cytoplasm;cytosol;endoplasmic reticulum;extracellular organelle;intracellular membrane-bounded organelle;intracellular organelle;lipid particle;macromolecular complex;membrane;nucleoplasm;nucleus;organelle;proteasome complex;protein complex;ubiquitin ligase complex;vesicle	Protein processing in endoplasmic reticulum	AAA;CDC48_2;CDC48_N			+						Intracellular	Intracellular	0.7982	0.9414	0	0.0585	+	+	2.15916	0.000541289	1.5558	1.40869	5666790000	2818900000	8514670000	3640000000	476185000	2926750000	6	3	3	2775500000	3315300000	2365900000
P47756;B1AK85	F-actin-capping protein subunit beta	CAPZB	21	2	2	79.1	31.35	0	4.9627	82113000	36		actin binding;actin filament binding;binding;cytoskeletal protein binding;protein binding	biological regulation;cellular component movement;cellular component organization;cellular process;coagulation;cytoskeleton organization;multicellular organismal process;organelle organization;regulation of body fluid levels;regulation of organelle organization	cell part;cytoplasm;cytoskeleton;cytosol;extracellular organelle;F-actin capping protein complex;intracellular non-membrane-bounded organelle;intracellular organelle;macromolecular complex;organelle;protein complex;vesicle					+						UPS	Intracellular	0.552	0.9719	0	0.028	+	+	1.67051	0.000540426	1.81826	1.40387	11325100	NaN	11325100	2023350	NaN	2023350	3	0	3	NaN	NaN	NaN
P11766;H0YAG8;D6RFE4;D6R9G2;D6RAY0	Alcohol dehydrogenase class-3	ADH5	21	21	21	77.5	39.724	0	315.75	1704300000	138		alcohol dehydrogenase (NAD) activity;binding;carboxylic acid binding;catalytic activity;cation binding;electron carrier activity;fatty acid binding;formaldehyde dehydrogenase activity;ion binding;lipid binding;metal ion binding;monocarboxylic acid binding;oxidoreductase activity;oxidoreductase activity, acting on CH-OH group of donors;oxidoreductase activity, acting on the aldehyde or oxo group o…	aging;alcohol metabolic process;biological regulation;catabolic process;cellular aldehyde metabolic process;cellular lipid metabolic process;cellular metabolic process;cellular process;developmental process;lipid metabolic process;macromolecule metabolic process;macromolecule modification;metabolic process;multicellular organismal process;peptidyl-amino acid modification;primary metabolic process…	cell part;extracellular organelle;intracellular membrane-bounded organelle;intracellular organelle;mitochondrion;nucleus;organelle;vesicle	Chloroalkane and chloroalkene degradation;Drug metabolism - cytochrome P450;Fatty acid metabolism;Glycolysis / Gluconeogenesis;Metabolism of xenobiotics by cytochrome P450;Methane metabolism;Naphthalene degradation;Retinol metabolism;Tyrosine metabolism				+						UPS	Intracellular	0.5351	0.9068	0.0012	0.092	+	+	2.2173	0.000604454	1.49964	1.38517	284012000	148863000	419160000	161194000	39151200	92900800	6	3	3	130050000	193870000	122670000
A0A0A0MTN0;Q13617;Q5T2B5;Q5T2B7	Cullin-2	CUL2	12	12	12	17.4	88.505	0	17.524	132670000	31		binding;enzyme binding;protein binding;ubiquitin protein ligase binding	biological regulation;catabolic process;cellular metabolic process;cellular process;macromolecule metabolic process;macromolecule modification;metabolic process;primary metabolic process;protein metabolic process;protein modification by small protein conjugation or removal;protein modification process;proteolysis;proteolysis involved in cellular protein catabolic process;regulation of cell cycle;…	cell part;cytosol;intracellular non-membrane-bounded organelle;intracellular organelle;macromolecular complex;nucleolus;nucleoplasm;organelle;protein complex;ubiquitin ligase complex	Pathways in cancer;Renal cell carcinoma;Ubiquitin mediated proteolysis	CULLIN;Cullin_Nedd8									Intracellular	Intracellular	0.5031	0.887	0.0033	0.1097	+	+	1.18835	0.000603175	2.43835	1.38182	29985800	19446000	33499000	11506600	NaN	11159900	4	1	3	NaN	19446000	NaN
P09972;A8MVZ9;J3KSV6;J3QKP5;C9J8F3;J3QKK1;K7EKH5	Fructose-bisphosphate aldolase C;Fructose-bisphosphate aldolase	ALDOC	18	15	15	58.2	39.455	0	323.31	4041300000	144		aldehyde-lyase activity;binding;carbon-carbon lyase activity;catalytic activity;cytoskeletal protein binding;fructose-bisphosphate aldolase activity;lyase activity;protein binding	aging;alcohol metabolic process;anatomical structure morphogenesis;biosynthetic process;carbohydrate metabolic process;catabolic process;cell death;cell differentiation;cellular component assembly;cellular component organization;cellular metabolic process;cellular process;death;developmental process;generation of precursor metabolites and energy;macromolecular complex assembly;metabolic process;p…	cell part;cell projection;cytoskeleton;cytosol;extracellular organelle;intracellular membrane-bounded organelle;intracellular non-membrane-bounded organelle;intracellular organelle;mitochondrion;neuron projection;organelle;vesicle	Carbon fixation in photosynthetic organisms;Fructose and mannose metabolism;Glycolysis / Gluconeogenesis;Pentose phosphate pathway				+						Intracellular	Intracellular	0.7025	0.969	0.0001	0.0309	+	+	2.17525	0.000665263	1.4868	1.36665	491405000	256570000	726240000	285551000	53773300	188452000	6	3	3	248350000	313980000	207380000
P12004	Proliferating cell nuclear antigen	PCNA	17	17	17	74.3	28.768	0	323.31	11464000000	406		binding;catalytic activity;chromatin binding;damaged DNA binding;dinucleotide insertion or deletion binding;DNA binding;DNA insertion or deletion binding;DNA N-glycosylase activity;DNA polymerase binding;DNA polymerase processivity factor activity;double-stranded DNA binding;enzyme binding;enzyme regulator activity;histone acetyltransferase binding;hydrolase activity;hydrolase activity, acting on…	anatomical structure development;biological regulation;biosynthetic process;cell cycle;cell differentiation;cell proliferation;cellular component organization;cellular metabolic process;cellular nitrogen compound metabolic process;cellular process;chromosome organization;detection of stimulus;developmental process;DNA metabolic process;DNA recombination;DNA repair;DNA replication;homeostatic proc…	cell part;centrosome;cytoplasm;DNA replication factor C complex;extracellular organelle;intracellular membrane-bounded organelle;intracellular non-membrane-bounded organelle;intracellular organelle;macromolecular complex;microtubule organizing center;nucleoplasm;nucleus;organelle;protein complex;vesicle	Base excision repair;Cell cycle;DNA replication;Mismatch repair;Nucleotide excision repair				+						UPS	Intracellular	0.5957	0.9361	0.0008	0.0631	+	+	2.33656	0.000664564	1.43511	1.36591	1756100000	941434000	2570770000	983776000	167893000	632696000	6	3	3	896570000	1127200000	800530000
C9JIZ6;P07602;A0A0J9YXB8;Q5BJH1	Prosaposin;Saposin-A;Saposin-B-Val;Saposin-B;Saposin-C;Saposin-D	PSAP	18	18	18	44.8	58.44	0	88.094	1253500000	83		binding;enzyme activator activity;enzyme regulator activity;lipid binding	biological regulation;cell activation;cell differentiation;cellular lipid metabolic process;cellular metabolic process;cellular process;coagulation;developmental process;establishment of localization;exocytosis;growth;lipid metabolic process;lipid transport;metabolic process;multicellular organismal process;primary metabolic process;regulation of body fluid levels;response to chemical stimulus;re…	cell part;extracellular organelle;extracellular region;extracellular space;Golgi apparatus;intracellular membrane-bounded organelle;intracellular non-membrane-bounded organelle;intracellular organelle;lysosome;membrane;mitochondrion;nucleolus;nucleoplasm;organelle;vacuole;vesicle	Lysosome	SAPA;SapB	+		+	+		+			Signal-peptide	Signal-peptide	0.9461	0.0003	0.9461	0.0536	+	+	2.01465	0.000663866	1.54545	1.36473	202616000	105043000	300190000	117260000	34757000	67859100	6	3	3	101300000	141520000	72309000
P48681	Nestin	NES	7	7	7	6.9	177.44	0	293.31	38219000	16		binding;intermediate filament binding;protein binding;protein complex binding;structural molecule activity	anatomical structure development;anatomical structure morphogenesis;biological regulation;cell proliferation;cellular component morphogenesis;cellular component organization;cellular process;developmental process;regulation of organelle organization	cell part;cytoplasm;cytoskeleton;intracellular non-membrane-bounded organelle;intracellular organelle;macromolecular complex;organelle;protein complex											Intracellular	Intracellular	0.5834	0.9905	0.0011	0.0084	+	+	1.44958	0.000662821	1.93322	1.36185	12739700	NaN	12739700	2449320	NaN	2449320	3	0	3	NaN	NaN	NaN
Q9UNN5;B3KT28;B1ANM7	FAS-associated factor 1	FAF1	7	7	7	17.8	73.953	0	14.244	58764000	24		binding;enzyme binding;enzyme regulator activity;heat shock protein binding;kinase binding;kinase regulator activity;NF-kappaB binding;protein binding;protein kinase binding;protein kinase regulator activity;small conjugating protein binding;transcription factor binding;ubiquitin binding;ubiquitin protein ligase binding	biological regulation;catabolic process;cell death;cellular metabolic process;cellular process;death;macromolecule metabolic process;metabolic process;primary metabolic process;protein metabolic process;proteolysis;proteolysis involved in cellular protein catabolic process;regulation of protein modification process;regulation of transport	cell part;cytosol;death-inducing signaling complex;intracellular membrane-bounded organelle;intracellular organelle;macromolecular complex;nuclear envelope;nucleus;organelle;protein complex		UAS;UBX		+							Intracellular	Intracellular	0.5688	0.9739	0.0001	0.026	+	+	1.59859	0.000662474	1.77443	1.35564	15591000	NaN	15591000	8683770	NaN	8683770	3	0	3	NaN	NaN	NaN
Q14315	Filamin-C	FLNC	24	13	13	12.7	291.02	0	63.14	61378000	25		ankyrin binding;binding;cytoskeletal protein binding;protein binding	anatomical structure development;cell development;cell junction organization;cellular component assembly;cellular component organization;cellular process;developmental process	cell part;cytoplasm;cytoskeleton;cytosol;intracellular non-membrane-bounded organelle;intracellular organelle;membrane;organelle;plasma membrane	Focal adhesion;MAPK signaling pathway	CH;FN3;IG_FLMN									Intracellular	Intracellular	0.5009	0.7614	0.0039	0.2347	+	+	1.19754	0.00066178	2.31404	1.35462	20065100	NaN	20065100	10276000	NaN	10276000	3	0	3	NaN	NaN	NaN
P22314;Q5JRR6;Q5JRR9;Q5JRS0;Q5JRS2;Q5JRS1;Q5JRS3	Ubiquitin-like modifier-activating enzyme 1	UBA1	50	50	50	69.2	117.85	0	323.31	7977700000	531		acid-amino acid ligase activity;adenyl nucleotide binding;adenyl ribonucleotide binding;ATP binding;binding;catalytic activity;ligase activity;ligase activity, forming carbon-nitrogen bonds;nucleotide binding;purine nucleotide binding;purine ribonucleoside triphosphate binding;purine ribonucleotide binding;ribonucleotide binding;small conjugating protein ligase activity;small protein activating e…	catabolic process;cellular metabolic process;cellular process;macromolecule metabolic process;macromolecule modification;metabolic process;primary metabolic process;protein metabolic process;protein modification by small protein conjugation or removal;protein modification process;proteolysis;proteolysis involved in cellular protein catabolic process;response to DNA damage stimulus;response to sti…	cell part;cytoplasm;cytosol;extracellular organelle;intracellular membrane-bounded organelle;intracellular organelle;mitochondrion;nucleus;organelle;vesicle	Parkinson's disease;Ubiquitin mediated proteolysis	UBA_e1_C			+						Intracellular	Intracellular	0.5686	0.9363	0.0001	0.0637	+	+	1.97357	0.000717573	1.53915	1.34986	1311470000	652333000	1970600000	858525000	104683000	726865000	6	3	3	580910000	772500000	603590000
Q96GX9;S4R3D6	Methylthioribulose-1-phosphate dehydratase	APIP	4	4	4	21.1	27.125	0	33.777	28044000	7		binding;carbon-oxygen lyase activity;catalytic activity;cation binding;hydro-lyase activity;identical protein binding;ion binding;lyase activity;metal ion binding;methylthioribulose 1-phosphate dehydratase activity;protein binding;transition metal ion binding;zinc ion binding	amine metabolic process;biological regulation;biosynthetic process;cell death;cellular amino acid metabolic process;cellular ketone metabolic process;cellular metabolic compound salvage;cellular metabolic process;cellular nitrogen compound metabolic process;cellular process;cofactor metabolic process;death;heterocycle metabolic process;metabolic process;nitrogen compound metabolic process;nucleob…	cell part;cytoplasm	Cysteine and methionine metabolism	Aldolase_II									UPS	Intracellular	0.6001	0.9414	0.0002	0.0584	+	+	2.199	0.000779979	1.44844	1.34585	9347930	NaN	9347930	1031880	NaN	1031880	3	0	3	NaN	NaN	NaN
P06132;A0A1B0GVN9;A0A1B0GVZ4;A0A494C0Q8;Q5T446;A0A494BZY8;A0A494C085;A0A494C0S8;H0Y5R6;A0A494C1D8;A0A494C007;A0A494C1T3;A0A494C0P4	Uroporphyrinogen decarboxylase	UROD	9	9	9	41.4	40.786	0	84.42	280530000	42		carbon-carbon lyase activity;carboxy-lyase activity;catalytic activity;lyase activity;uroporphyrinogen decarboxylase activity	biosynthetic process;cellular aromatic compound metabolic process;cellular metabolic process;cellular nitrogen compound metabolic process;cellular process;cofactor metabolic process;heterocycle metabolic process;metabolic process;nitrogen compound metabolic process;pigment metabolic process;small molecule metabolic process	cell part;cytoplasm;cytosol;nucleoplasm	Porphyrin and chlorophyll metabolism										Intracellular	Intracellular	0.5154	0.8709	0.0009	0.1282	+	+	2.49516	0.000778761	1.36574	1.34432	46608300	26338700	66878000	23046500	6341310	7420490	6	3	3	33303000	24815000	20898000
Q9H3G5;H7C0X5;C9JLV0;H7C218;C9J6L4;C9JI22	Probable serine carboxypeptidase CPVL	CPVL	20	20	20	49.6	54.163	0	237.12	2212800000	136		carboxypeptidase activity;catalytic activity;exopeptidase activity;hydrolase activity;peptidase activity;peptidase activity, acting on L-amino acid peptides;serine hydrolase activity;serine-type carboxypeptidase activity;serine-type exopeptidase activity;serine-type peptidase activity		extracellular organelle;organelle;vesicle			+		+			+			Signal-peptide	Signal-peptide	0.5032	0.2709	0.5032	0.2259	+	+	2.37919	0.000776336	1.37872	1.33285	358748000	202720000	514777000	175086000	53527000	27162000	6	3	3	207670000	253600000	146890000
P04350;M0R2D3;M0QY85;M0R278;M0R0X0;M0QY37;M0QX14;M0QZL7;M0QYM7;M0R042;M0R1I1;M0R2T4;A0A075B724	Tubulin beta-4A chain	TUBB4A	25	4	3	74.1	49.585	0	104.34	235180000	24		binding;catalytic activity;GTP binding;GTPase activity;guanyl nucleotide binding;guanyl ribonucleotide binding;hydrolase activity;hydrolase activity, acting on acid anhydrides;hydrolase activity, acting on acid anhydrides, in phosphorus-containing anhydrides;nucleoside-triphosphatase activity;nucleotide binding;purine nucleotide binding;purine ribonucleoside triphosphate binding;purine ribonucleo…	cell cycle;cellular component assembly;cellular component organization;cellular macromolecular complex assembly;cellular metabolic process;cellular process;macromolecular complex assembly;macromolecule metabolic process;metabolic process;mitotic cell cycle;organelle organization;primary metabolic process;protein complex assembly;protein folding;protein metabolic process;protein polymerization	cell body;cell part;cell projection;cilium;cytosol;extracellular organelle;intracellular membrane-bounded organelle;intracellular organelle;macromolecular complex;neuronal cell body;nucleus;organelle;protein complex;vesicle	Gap junction;Pathogenic Escherichia coli infection;Phagosome	Tubulin;Tubulin_C			+						Intracellular	Intracellular	0.5787	0.9471	0.0009	0.052	+	+	1.00941	0.000775934	2.78644	1.32983	57262300	47264000	60595000	21050900	NaN	24455400	4	1	3	NaN	47264000	NaN
Q92696;H0YLH3;H0YLG7;H0YKP6;H0YKZ8;H0YMG5	Geranylgeranyl transferase type-2 subunit alpha	RABGGTA	14	14	14	38.3	65.071	0	41.557	189420000	38		binding;catalytic activity;cation binding;enzyme binding;GTPase binding;ion binding;metal ion binding;prenyltransferase activity;protein binding;protein geranylgeranyltransferase activity;protein prenyltransferase activity;Rab geranylgeranyltransferase activity;Rab GTPase binding;Ras GTPase binding;small GTPase binding;transferase activity;transferase activity, transferring alkyl or aryl (other t…	cellular metabolic process;cellular process;macromolecule metabolic process;macromolecule modification;metabolic process;multicellular organismal process;neurological system process;primary metabolic process;protein metabolic process;protein modification process	cell part;macromolecular complex;protein complex											Intracellular	Intracellular	0.5512	0.9497	0	0.0503	+	+	1.01126	0.00082359	2.76557	1.32745	37440200	17081000	51013000	23419300	3343210	20012800	5	2	3	NaN	19445000	14717000
P13489;H0YCR7;E9PMJ3;E9PLZ3;E9PIM9;E9PIK5;E9PMN0;E9PMA9;E9PR82;E9PMI1	Ribonuclease inhibitor	RNH1	24	24	24	79.8	49.973	0	323.31	1566500000	178		enzyme inhibitor activity;enzyme regulator activity;ribonuclease inhibitor activity	biological regulation;catabolic process;cellular metabolic process;cellular nitrogen compound metabolic process;cellular process;macromolecule metabolic process;metabolic process;mRNA metabolic process;nitrogen compound metabolic process;nucleobase-containing compound metabolic process;primary metabolic process;RNA catabolic process;RNA metabolic process	cell part;cytoplasm;extracellular organelle;macromolecular complex;organelle;protein complex;vesicle		LRR_RI			+						Intracellular	Intracellular	0.5759	0.9936	0.0045	0.0019	+	+	1.93694	0.000822314	1.51574	1.32567	256218000	129130000	383307000	169299000	22810400	150600000	6	3	3	128970000	152020000	106400000
P00338;F5GXY2;F5GYU2;F5GXH2;F5H5J4;F5H6W8;F5GZQ4;F5GWW2;F5GXC7;F5H8H6;F5GXU1;P07864;Q6ZMR3;F5H5G7;F5H155;A0A087WUM2;G3XAP5;F5H245	L-lactate dehydrogenase A chain	LDHA	29	27	27	89.5	36.688	0	323.31	13734000000	372		catalytic activity;lactate dehydrogenase activity;L-lactate dehydrogenase activity;oxidoreductase activity;oxidoreductase activity, acting on CH-OH group of donors;oxidoreductase activity, acting on the CH-OH group of donors, NAD or NADP as acceptor	alcohol metabolic process;anatomical structure development;biosynthetic process;carbohydrate metabolic process;catabolic process;cell communication;cell motility;cellular component movement;cellular ketone metabolic process;cellular metabolic process;cellular nitrogen compound metabolic process;cellular process;developmental process;generation of precursor metabolites and energy;heterocycle metab…	cell part;cell projection;cilium;cytoplasm;cytosol;extracellular organelle;intracellular membrane-bounded organelle;intracellular organelle;membrane;mitochondrion;nucleus;organelle;vesicle	Cysteine and methionine metabolism;Glycolysis / Gluconeogenesis;Propanoate metabolism;Pyruvate metabolism			+	+						UPS	Intracellular	0.615	0.752	0.0006	0.2474	+	+	2.69428	0.000883625	1.2817	1.30894	2258320000	1313800000	3202830000	1095980000	187679000	539800000	6	3	3	1222100000	1529700000	1189600000
Q9UHY7;A0A0C4DGY8;D6RA00	Enolase-phosphatase E1	ENOPH1	13	13	13	54	28.932	0	216.47	448070000	82		acireductone synthase activity;binding;catalytic activity;cation binding;hydrolase activity;hydrolase activity, acting on ester bonds;ion binding;magnesium ion binding;metal ion binding;phosphatase activity;phosphoric ester hydrolase activity	amine metabolic process;biosynthetic process;cellular amino acid metabolic process;cellular ketone metabolic process;cellular metabolic compound salvage;cellular metabolic process;cellular nitrogen compound metabolic process;cellular process;metabolic process;nitrogen compound metabolic process;organic acid metabolic process;phosphorus metabolic process;primary metabolic process;small molecule me…	cell part;cytosol;extracellular organelle;intracellular membrane-bounded organelle;intracellular organelle;nucleus;organelle;vesicle	Cysteine and methionine metabolism										UPS	Intracellular	0.537	0.9821	0.0079	0.0099	+	+	1.73775	0.00126036	1.52714	1.27624	74157300	37496300	110818000	47297200	10007100	38214200	6	3	3	35116000	48479000	28894000
Q13509;A0A0B4J269;G3V2A3;G3V5W4;G3V2R8;G3V3R4;G3V2N6;G3V542;G3V3J6;G3V3W7	Tubulin beta-3 chain	TUBB3	21	8	6	55.3	50.432	0	49.175	209910000	33		binding;catalytic activity;G-protein coupled receptor activity;GTP binding;GTPase activity;guanyl nucleotide binding;guanyl ribonucleotide binding;hydrolase activity;hydrolase activity, acting on acid anhydrides;hydrolase activity, acting on acid anhydrides, in phosphorus-containing anhydrides;molecular transducer activity;nucleoside-triphosphatase activity;nucleotide binding;peptide binding;puri…	cellular component assembly;cellular component organization;cellular macromolecular complex assembly;cellular metabolic process;cellular process;locomotion;macromolecular complex assembly;macromolecule metabolic process;metabolic process;mitosis;nuclear division;organelle fission;organelle organization;primary metabolic process;protein complex assembly;protein folding;protein metabolic process;pr…	cell body;cell part;cell projection;cytoplasm;extracellular organelle;intracellular membrane-bounded organelle;intracellular organelle;macromolecular complex;neuron projection;neuronal cell body;nucleus;organelle;protein complex;vesicle	Gap junction;Pathogenic Escherichia coli infection;Phagosome	Tubulin;Tubulin_C		+	+						Intracellular	Intracellular	0.6725	0.9121	0.0002	0.0876	+	+	0.992969	0.00125971	2.56425	1.27511	39945400	17201000	55108300	33256100	1496250	36723800	5	2	3	NaN	16143000	18259000
P28907;H0Y950	ADP-ribosyl cyclase/cyclic ADP-ribose hydrolase 1	CD38	4	4	4	13.7	34.328	0	5.6705	71468000	12		catalytic activity;hydrolase activity;hydrolase activity, acting on glycosyl bonds;hydrolase activity, hydrolyzing N-glycosyl compounds;lyase activity;NAD(P)+ nucleosidase activity;NAD+ nucleosidase activity;phosphorus-oxygen lyase activity;transferase activity	biological regulation;cellular homeostasis;cellular ion homeostasis;cellular process;homeostatic process;immune system process;metabolic process;multi-organism process;regulation of transport;response to chemical stimulus;response to drug;response to endogenous stimulus;response to external stimulus;response to extracellular stimulus;response to oxidative stress;response to stimulus;response to s…	cell part;cell surface;extracellular organelle;intracellular membrane-bounded organelle;intracellular organelle;membrane;nucleus;organelle;plasma membrane;vesicle	Calcium signaling pathway;Nicotinate and nicotinamide metabolism;Pancreatic secretion;Salivary secretion			+	+						Transmembrane	Transmembrane	0.9899	0	0.0101	0.9899	+	+	1.32136	0.00131291	1.84977	1.27097	13497500	NaN	13497500	5169780	NaN	5169780	3	0	3	NaN	NaN	NaN
O75581;F5H7J9;H0YGW5	Low-density lipoprotein receptor-related protein 6	LRP6	17	17	17	16.1	180.43	0	91.517	198250000	74		apolipoprotein binding;binding;cargo receptor activity;coreceptor activity;coreceptor activity involved in Wnt receptor signaling pathway;enzyme inhibitor activity;enzyme regulator activity;frizzled binding;G-protein-coupled receptor binding;identical protein binding;kinase inhibitor activity;kinase regulator activity;lipoprotein particle binding;lipoprotein particle receptor activity;low-density…	anatomical structure development;anatomical structure formation involved in morphogenesis;anatomical structure morphogenesis;biological adhesion;biological regulation;cell adhesion;cell communication;cell differentiation;cell morphogenesis;cell motility;cell-cell signaling;cellular component morphogenesis;cellular component movement;cellular component organization;cellular homeostasis;cellular io…	cell body;cell part;cell surface;endoplasmic reticulum;extracellular region;intracellular membrane-bounded organelle;intracellular organelle;macromolecular complex;membrane;neuronal cell body;organelle;plasma membrane;protein complex;receptor complex;synapse;vesicle	Wnt signaling pathway	EGF;LDLa;LY	+	+	+				+		Signal-peptide	Signal-peptide	0.461	0.1651	0.461	0.3739	+	+	1.56026	0.00131224	1.62641	1.27089	37037800	20604000	47993700	17299800	548716	12177800	5	2	3	20216000	20992000	NaN
Q9GZT8;E7EXA3;Q6X734;B8ZZI0;C9JN42	NIF3-like protein 1	NIF3L1	8	8	8	30	41.968	0	24.353	213290000	29		binding;identical protein binding;protein binding;transcription factor binding	biological regulation;cell differentiation;cellular process;developmental process	cell part;cytoplasm;intracellular membrane-bounded organelle;intracellular organelle;mitochondrion;nucleus;organelle											Intracellular	Intracellular	0.5762	0.8004	0.0036	0.196	+	+	0.987679	0.00131091	2.56142	1.27063	41039200	20797000	54534000	20616000	664687	12919400	5	2	3	20327000	21267000	NaN
O95336;M0R261;M0R1L2;M0R0U3	6-phosphogluconolactonase	PGLS	13	13	13	78.7	27.547	0	98.203	847360000	95		6-phosphogluconolactonase activity;binding;carbohydrate binding;carboxylic ester hydrolase activity;catalytic activity;hydrolase activity;hydrolase activity, acting on ester bonds;monosaccharide binding;sugar binding	alcohol metabolic process;carbohydrate metabolic process;catabolic process;cellular metabolic process;cellular nitrogen compound metabolic process;cellular process;cofactor metabolic process;heterocycle metabolic process;metabolic process;nitrogen compound metabolic process;nucleobase-containing compound metabolic process;nucleobase-containing small molecule metabolic process;nucleotide metabolic…	cell part;cytosol;extracellular organelle;organelle;vesicle	Pentose phosphate pathway				+						UPS	Intracellular	0.5401	0.7036	0.0444	0.252	+	+	2.28503	0.00131024	1.31814	1.27001	138475000	78626000	198323000	72742900	12429800	48256900	6	3	3	69516000	92786000	73576000
Q9HAT2	Sialate O-acetylesterase	SIAE	5	5	5	22.4	58.314	0	42.936	32604000	15		acetylesterase activity;carboxylic ester hydrolase activity;catalytic activity;hydrolase activity;hydrolase activity, acting on ester bonds;short-chain carboxylesterase activity;sialate O-acetylesterase activity	biological regulation;carbohydrate metabolic process;metabolic process;primary metabolic process	cell part;extracellular organelle;extracellular space;intracellular membrane-bounded organelle;intracellular organelle;lysosome;organelle;vacuole;vesicle			+		+	+		+			Signal-peptide	Signal-peptide	0.8968	0.0069	0.8968	0.0963	+	+	2.16979	0.00135972	1.33802	1.26226	10867900	NaN	10867900	1934250	NaN	1934250	3	0	3	NaN	NaN	NaN
Q9Y547;A6NIR2;X6R7Y7	Intraflagellar transport protein 25 homolog	HSPB11	3	3	3	45.1	16.297	0	11.348	50353000	19		binding;cation binding;ion binding;metal ion binding	anatomical structure development;biological regulation;cellular component organization;cellular process;developmental process;establishment of localization;organelle organization;protein transport;response to stimulus;signal transduction;transport	cell part;cell projection;centrosome;cilium;extracellular organelle;intracellular non-membrane-bounded organelle;intracellular organelle;macromolecular complex;microtubule organizing center;organelle;protein complex;vesicle											UPS	Intracellular	0.6367	0.7788	0.0006	0.2206	+	+	1.43106	0.00135696	1.70064	1.25711	9481000	4378150	12882900	6541590	622325	6480170	5	2	3	4818200	NaN	3938100
O75688;C9JIR6;A0A3B3IS24;B8ZZF0	Protein phosphatase 1B	PPM1B	11	9	9	32.4	52.642	0	44.27	262340000	35		binding;catalytic activity;cation binding;hydrolase activity;hydrolase activity, acting on ester bonds;ion binding;magnesium ion binding;manganese ion binding;metal ion binding;phosphatase activity;phosphoprotein phosphatase activity;phosphoric ester hydrolase activity;protein serine/threonine phosphatase activity;transition metal ion binding	biological regulation;cellular metabolic process;cellular process;macromolecule metabolic process;macromolecule modification;metabolic process;phosphorus metabolic process;primary metabolic process;protein acylation;protein dephosphorylation;protein lipidation;protein metabolic process;protein modification process;regulation of transport;response to chemical stimulus;response to stimulus;signal t…	cell part;cytosol;membrane	MAPK signaling pathway	PP2C_SIG;PP2Cc									Intracellular	Intracellular	0.7342	0.9682	0.0007	0.0311	+	+	0.985925	0.00135628	2.49585	1.25624	50056000	25081500	66705700	28414800	685188	23979700	5	2	3	NaN	25566000	24597000
H7C215;H7C0V4;Q9BZR6	Reticulon-4 receptor	RTN4R	5	5	5	19	59.446	0	18.583	42205000	15		receptor activity	anatomical structure morphogenesis;biological regulation;cellular component morphogenesis;cellular component organization;cellular process;developmental process;response to stimulus;signal transduction	cell part;cell surface;endoplasmic reticulum;extracellular organelle;intracellular membrane-bounded organelle;intracellular organelle;membrane;organelle;plasma membrane;site of polarized growth;vesicle		LRR_TYP;LRRCT;LRRNT	+		+			+			Intracellular	Intracellular	0.8794	0.908	0.0147	0.0773	+	+	1.53064	0.00135559	1.61559	1.25521	14068600	NaN	14068600	5948610	NaN	5948610	3	0	3	NaN	NaN	NaN
G3V4P8;P60983;G3V3X4;M0QYG8;M0R1D2;M0R0C1;M0QYJ8;O60234	Glia maturation factor beta	GMFB	6	6	6	42.7	17.512	0	125.88	221620000	42		enzyme activator activity;enzyme inhibitor activity;enzyme regulator activity;kinase inhibitor activity;kinase regulator activity;molecular transducer activity;protein kinase inhibitor activity;protein kinase regulator activity;signal transducer activity	anatomical structure development;behavior;biological regulation;cellular metabolic process;cellular process;developmental process;macromolecule metabolic process;macromolecule modification;metabolic process;multicellular organismal process;neurological system process;phosphorus metabolic process;primary metabolic process;protein metabolic process;protein modification process;protein phosphorylati…	cell part;intracellular		ADF			+						UPS	Intracellular	0.5506	0.9809	0	0.0191	+	+	2.08947	0.00141759	1.35045	1.25446	36367700	20194000	52541300	20301300	3282560	15323800	6	3	3	18416000	23982000	18184000
Q9NZP8;H0YFL7;F5H2Z5;F5GWF3	Complement C1r subcomponent-like protein	C1RL	3	3	3	7.6	53.498	0	13.396	54624000	6		catalytic activity;endopeptidase activity;hydrolase activity;peptidase activity;peptidase activity, acting on L-amino acid peptides;serine hydrolase activity;serine-type endopeptidase activity;serine-type peptidase activity	biological regulation;immune system process;macromolecule metabolic process;metabolic process;primary metabolic process;protein metabolic process;response to stimulus;response to stress	extracellular organelle;extracellular space;organelle;vesicle		CUB;Tryp_SPc	+		+	+		+			Signal-peptide	Signal-peptide	0.4727	0.0732	0.4727	0.4542	+	+	1.32265	0.00141616	1.80208	1.25333	18208000	NaN	18208000	1978920	NaN	1978920	3	0	3	NaN	NaN	NaN
P46926;D6RAY7;D6R9P4;D6RFF8;D6RB13;D6R917;V9GYK3;D6RFK5;V9GYW0	Glucosamine-6-phosphate isomerase 1;Glucosamine-6-phosphate isomerase	GNPDA1	12	12	8	64.7	32.668	0	46.622	365650000	49		catalytic activity;deaminase activity;glucosamine-6-phosphate deaminase activity;hydrolase activity;intramolecular oxidoreductase activity;intramolecular oxidoreductase activity, interconverting aldoses and ketoses;isomerase activity	alcohol metabolic process;carbohydrate metabolic process;catabolic process;cellular metabolic process;cellular process;generation of precursor metabolites and energy;metabolic process;primary metabolic process;small molecule metabolic process	cell part;cytoplasm;extracellular organelle;organelle;vesicle	Amino sugar and nucleotide sugar metabolism				+						UPS	Intracellular	0.6179	0.9335	0.0001	0.0664	+	+	1.11708	0.00141259	2.08484	1.2427	70362200	38869500	91357400	31145000	5378970	16509600	5	2	3	35066000	NaN	42673000
A0A5F9UP49;Q9BRK5;A0A5F9UJX7;H0Y3T6;G3V1E2	45 kDa calcium-binding protein	SDF4	11	11	11	51.3	40.936	0	43.282	416320000	40		binding;calcium ion binding;cation binding;identical protein binding;ion binding;metal ion binding;protein binding	anatomical structure development;cell differentiation;cellular process;developmental process;establishment of localization;exocytosis;response to abiotic stimulus;response to chemical stimulus;response to stimulus;secretion;transport;vesicle-mediated transport	bleb;cell part;cell projection;cytoplasm;endosome;extracellular organelle;Golgi apparatus;intracellular membrane-bounded organelle;intracellular organelle;membrane;organelle;plasma membrane;vesicle		EFh	+		+			+			Signal-peptide	Signal-peptide	0.8451	0.0075	0.8451	0.1474	+	+	1.9374	0.00146479	1.37833	1.23934	69386000	38564300	100208000	37745100	9828980	24803300	6	3	3	39314000	47997000	28382000
P17655;C9JWY7	Calpain-2 catalytic subunit	CAPN2	14	14	14	37.6	79.994	0	94.191	224410000	50		binding;calcium ion binding;calcium-dependent cysteine-type endopeptidase activity;catalytic activity;cation binding;cysteine-type endopeptidase activity;cysteine-type peptidase activity;cytoskeletal protein binding;endopeptidase activity;hydrolase activity;ion binding;metal ion binding;peptidase activity;peptidase activity, acting on L-amino acid peptides;protein binding	anatomical structure development;anatomical structure formation involved in morphogenesis;biological regulation;cellular process;developmental process;macromolecule metabolic process;metabolic process;primary metabolic process;protein maturation;protein metabolic process;proteolysis;proteolysis involved in cellular protein catabolic process;regulation of organelle organization;response to chemica…	cell part;cell projection;cytoplasm;cytoskeleton;cytosol;endoplasmic reticulum;extracellular organelle;Golgi apparatus;intracellular;intracellular membrane-bounded organelle;intracellular non-membrane-bounded organelle;intracellular organelle;membrane;neuron projection;nucleus;organelle;plasma membrane;pseudopodium;vesicle	Alzheimer's disease;Apoptosis;Focal adhesion;Protein processing in endoplasmic reticulum	calpain_III;CysPc;EFh			+						Intracellular	Intracellular	0.5475	0.9255	0	0.0745	+	+	1.02476	0.00152381	2.23511	1.22538	43926400	22929000	57924700	24534800	6873070	21106200	5	2	3	NaN	18069000	27789000
G8JL96;A0A0A0MR60;Q13332;Q8NHS7	Protein-tyrosine-phosphatase;Receptor-type tyrosine-protein phosphatase S	PTPRS	8	7	7	11.6	168.43	0	41.539	36543000	19		catalytic activity;hydrolase activity;hydrolase activity, acting on ester bonds;molecular transducer activity;phosphatase activity;phosphoprotein phosphatase activity;phosphoric ester hydrolase activity;protein tyrosine phosphatase activity;receptor activity;signal transducer activity;signaling receptor activity;transmembrane receptor protein phosphatase activity;transmembrane receptor protein ty…	anatomical structure development;biological adhesion;cell adhesion;cellular component organization;cellular metabolic process;cellular process;developmental process;extracellular matrix organization;extracellular structure organization;macromolecule metabolic process;macromolecule modification;metabolic process;phosphorus metabolic process;primary metabolic process;protein dephosphorylation;prote…	cell part;extracellular organelle;organelle;vesicle		FN3;IG;IGc2;PTPc;PTPc_motif	+	+	+				+		Signal-peptide	Signal-peptide	0.8824	0.0647	0.8824	0.0529	+	+	1.31438	0.00157558	1.72877	1.2209	12180900	NaN	12180900	2382920	NaN	2382920	3	0	3	NaN	NaN	NaN
Q9GZL7	Ribosome biogenesis protein WDR12	WDR12	19	19	19	63.8	47.707	0	323.31	1386900000	103		binding;ribonucleoprotein binding	biological regulation;cell proliferation;cellular metabolic process;cellular nitrogen compound metabolic process;cellular process;macromolecule metabolic process;metabolic process;nitrogen compound metabolic process;nucleobase-containing compound metabolic process;primary metabolic process;response to stimulus;ribosomal large subunit biogenesis;RNA metabolic process;RNA processing;rRNA processing…	cell part;intracellular non-membrane-bounded organelle;intracellular organelle;macromolecular complex;nucleolus;nucleoplasm;organelle;preribosome;protein complex;ribonucleoprotein complex		WD40									Intracellular	Intracellular	0.6606	0.9985	0	0.0015	+	+	2.40324	0.00157479	1.22567	1.21925	228428000	135997000	320860000	109637000	16896700	64300400	6	3	3	144470000	146980000	116540000
P46821;D6RCL2;D6RGJ3;D6RA32	Microtubule-associated protein 1B;MAP1B heavy chain;MAP1 light chain LC1	MAP1B	10	10	10	8.2	270.63	0	99.403	43298000	24		structural molecule activity	anatomical structure development;biological regulation;cell growth;cellular component movement;cellular component organization;cellular process;cytoskeleton organization;cytoskeleton-dependent intracellular transport;developmental process;establishment of localization;establishment or maintenance of cell polarity;growth;organelle organization;regulation of transport;transport	cell part;cell projection;cytoplasm;cytosol;macromolecular complex;membrane;neuron projection;plasma membrane;protein complex											Intracellular	Intracellular	0.5237	0.6552	0.1152	0.2295	+	+	1.40334	0.00162637	1.63613	1.21794	14432700	NaN	14432700	805703	NaN	805703	3	0	3	NaN	NaN	NaN
P20338;A0A087WYT5	Ras-related protein Rab-4A	RAB4A	4	4	3	25.7	24.389	0	7.5912	27341000	12		binding;catalytic activity;GDP binding;GTP binding;GTPase activity;guanyl nucleotide binding;guanyl ribonucleotide binding;hydrolase activity;hydrolase activity, acting on acid anhydrides;hydrolase activity, acting on acid anhydrides, in phosphorus-containing anhydrides;nucleoside-triphosphatase activity;nucleotide binding;protein transporter activity;purine nucleotide binding;purine ribonucleosi…	biological regulation;cellular component organization;cellular process;establishment of localization;immune system process;membrane organization;metabolic process;protein transport;regulation of transport;response to stimulus;signal transduction;transport	cell part;cytoplasmic membrane-bounded vesicle;endosome;extracellular organelle;intracellular membrane-bounded organelle;intracellular organelle;membrane;organelle;vesicle	Endocytosis	RAB			+						UPS	Intracellular	0.549	0.7836	0.0211	0.1953	+	+	1.65815	0.00209127	1.40697	1.18575	8725470	NaN	8725470	1665040	NaN	1665040	3	0	3	NaN	NaN	NaN
P61081;M0QX69;M0QYI6	NEDD8-conjugating enzyme Ubc12	UBE2M	10	10	10	60.7	20.9	0	45.326	503430000	36		acid-amino acid ligase activity;adenyl nucleotide binding;adenyl ribonucleotide binding;ATP binding;binding;catalytic activity;ligase activity;ligase activity, forming carbon-nitrogen bonds;NEDD8 ligase activity;nucleotide binding;protein-glutamic acid ligase activity;purine nucleotide binding;purine ribonucleoside triphosphate binding;purine ribonucleotide binding;ribonucleotide binding;ribosoma…	biological regulation;cellular metabolic process;cellular process;immune system process;macromolecule metabolic process;macromolecule modification;metabolic process;primary metabolic process;protein metabolic process;protein modification by small protein conjugation or removal;protein modification process;response to stimulus;response to stress;signal transduction	cell part;cytoplasm;cytosol;extracellular organelle;organelle;vesicle	Ubiquitin mediated proteolysis										UPS	Intracellular	0.6161	0.9471	0.0002	0.0528	+	+	1.61407	0.00213953	1.41173	1.17607	83904700	44411000	123398000	53739600	9842260	49434200	6	3	3	36943000	55564000	40726000
P28482	Mitogen-activated protein kinase 1	MAPK1	11	11	9	51.4	41.389	0	21.702	321910000	32		adenyl nucleotide binding;adenyl ribonucleotide binding;ATP binding;binding;catalytic activity;DNA binding;enzyme binding;kinase activity;MAP kinase activity;molecular transducer activity;nucleic acid binding;nucleotide binding;phosphatase binding;phosphotransferase activity, alcohol group as acceptor;protein binding;protein kinase activity;protein serine/threonine kinase activity;purine nucleoti…	anatomical structure development;anatomical structure morphogenesis;biological regulation;biosynthetic process;cell activation;cell communication;cell cycle;cell death;cell proliferation;cell-cell signaling;cellular aromatic compound metabolic process;cellular component organization;cellular membrane organization;cellular metabolic process;cellular nitrogen compound metabolic process;cellular pro…	cell part;cell projection;cytoplasm;cytoskeleton;cytosol;endosome;extracellular organelle;Golgi apparatus;intracellular membrane-bounded organelle;intracellular non-membrane-bounded organelle;intracellular organelle;macromolecular complex;microtubule organizing center;mitochondrion;neuron projection;nucleoplasm;nucleus;organelle;protein complex;pseudopodium;vesicle	Acute myeloid leukemia;Adherens junction;Aldosterone-regulated sodium reabsorption;Alzheimer's disease;Axon guidance;B cell receptor signaling pathway;Bladder cancer;Chagas disease (American trypanosomiasis);Chemokine signaling pathway;Chronic myeloid leukemia;Colorectal cancer;Dorso-ventral axis formation;Endometrial cancer;ErbB signaling pathway;Fc epsilon RI signaling pathway;Fc gamma R-mediat…	S_TKc			+						Intracellular	Intracellular	0.5576	0.7844	0.0001	0.2155	+	+	1.37384	0.00219189	1.56307	1.17418	50387300	23998700	76776000	40650600	7410110	44577800	6	3	3	20978000	32442000	18576000
[truncated: 3,071 more rows]
[truncated: 23 more columns]

## Sheet: B - 2102EP
Protein identification																		Annotation UniProt / OutCyte														Statistical analysis (SAM/T-Test)						Descriptive statistics									LFQ intensity (normalized)
[truncated: 3,372 more rows]
[truncated: 23 more columns]

## Sheet: C - NCCIT
Protein identification																		Annotation UniProt / OutCyte														Statistical analysis (SAM/T-Test)						Descriptive statistics									LFQ intensity (normalized)
[truncated: 3,179 more rows]
[truncated: 23 more columns]

## Sheet: D - JAR
Protein identification																		Annotation UniProt / OutCyte														Statistical analysis (SAM/T-Test)						Descriptive statistics									LFQ intensity (normalized)
[truncated: 2,876 more rows]
[truncated: 23 more columns]

## Sheet: E - JEG-3
Protein identification																		Annotation UniProt / OutCyte														Statistical analysis (SAM/T-Test)						Descriptive statistics									LFQ intensity (normalized)
[truncated: 3,290 more rows]
[truncated: 23 more columns]

[truncated: 21 more sheets: F - 1411H, G - GCT72, H - MPAF, I - HVHF2, J - HUVEC, K - JURKAT, L - THP-1-IL4 IL13, M - secreted sig. molecules, N - possible contaminants, O - common in ECs, P - common in CC, Q - common in fibroblasts, R - common in all GCTs, S - common in microenvironment, T - GCT specific, U - Microenvironment specific, V - Cytokine array, W - Oxidation (P), X - Oxidation (K), Y - Integrins …]
